# Supplementary material for: Transcriptome and proteome dynamics in larvae of the barnacle Balanus Amphitrite from the Red Sea
Source: BMC Genomics. 2015 Dec 15;16:1063. doi: 10.1186/s12864-015-2262-1 (PMC4678614; doi:10.1186/s12864-015-2262-1)
Supplement: Additional file 1: Table S1. — Gene ontology (biological process) of assembled unigenes of newly released nauplii larvae of B. amphitrite. Biological process information was obtained by transferring homologous genes to barnacle contigs using a custom transcript. Table S2. Top 10 gene ontology terms for assembled unigenes of newly released nauplii larvae of B. amphitrite. Selected genes involved in a) larval development, b) signal transduction, c) in response to environment stressors, and d) osmoregulation. Table S3. Gene ontology (molecular function) for assembled unigenes of newly released nauplii larvae of B. amphitrite. Molecular process information was obtained by transferring homologous genes to barnacle contigs using a custom transcript. Table S4. Gene ontology (cellular component) for assembled contigs of newly released nauplii larvae of B. amphitrite. Cellular component information was obtained by transferring homologous genes to barnacle contigs using a custom transcript. (XLSX 57 kb) [file 12864_2015_2262_MOESM1_ESM.xlsx]

## Sheet: Table S1
Additional file 1: Table S1:Gene ontology, biological process, of assembled unigenes of newly released nauplii.
Genes aligned to more than 500 are listed.
Biological process relevent to larval behaviour and development are highlightned in Red.
GO Term ID	GO Term Description	Contigs
GO:0009792	embryo development ending in birth or egg hatching	14091
GO:0006810	transport	11260
GO:0000003	reproduction	11047
GO:0006355	regulation of transcription, DNA-dependent	10440
GO:0002119	nematode larval development	10417
GO:0007165	signal transduction	10150
GO:0008152	metabolic process	9767
GO:0044281	small molecule metabolic process	9316
GO:0006351	transcription, DNA-dependent	8757
GO:0040011	locomotion	8743
GO:0040007	growth	8702
GO:0006915	apoptotic process	8561
GO:0007275	multicellular organismal development	7701
GO:0040010	positive regulation of growth rate	7589
GO:0044351	macropinocytosis	7038
GO:0007411	axon guidance	6472
GO:0007155	cell adhesion	5970
GO:0030154	cell differentiation	5799
GO:0008340	determination of adult lifespan	5678
GO:0007399	nervous system development	5621
GO:0006468	protein phosphorylation	5542
GO:0016310	phosphorylation	5271
GO:0055085	transmembrane transport	5248
GO:0042493	response to drug	5042
GO:0045944	positive regulation of transcription from RNA polymerase II promoter	4997
GO:0043066	negative regulation of apoptotic process	4967
GO:0010467	gene expression	4965
GO:0006898	receptor-mediated endocytosis	4861
GO:0022008	neurogenesis	4855
GO:0045893	positive regulation of transcription, DNA-dependent	4837
GO:0055114	oxidation-reduction process	4688
GO:0007049	cell cycle	4586
GO:0008283	cell proliferation	4558
GO:0000122	negative regulation of transcription from RNA polymerase II promoter	4467
GO:0015031	protein transport	4416
GO:0040035	hermaphrodite genitalia development	4329
GO:0007596	blood coagulation	4329
GO:0009790	embryo development	4312
GO:0010171	body morphogenesis	4121
GO:0008285	negative regulation of cell proliferation	4100
GO:0045892	negative regulation of transcription, DNA-dependent	4051
GO:0006508	proteolysis	4024
GO:0007420	brain development	3884
GO:0007283	spermatogenesis	3883
GO:0007268	synaptic transmission	3863
GO:0048477	oogenesis	3831
GO:0051301	cell division	3782
GO:0006811	ion transport	3714
GO:0006629	lipid metabolic process	3628
GO:0006974	response to DNA damage stimulus	3600
GO:0005975	carbohydrate metabolic process	3584
GO:0016477	cell migration	3403
GO:0008284	positive regulation of cell proliferation	3398
GO:0001701	in utero embryonic development	3394
GO:0006357	regulation of transcription from RNA polymerase II promoter	3307
GO:0007507	heart development	3256
GO:0007409	axonogenesis	3228
GO:0006281	DNA repair	3212
GO:0040018	positive regulation of multicellular organism growth	3204
GO:0007067	mitosis	3200
GO:0002009	morphogenesis of an epithelium	3180
GO:0000910	cytokinesis	3021
GO:0007417	central nervous system development	3012
GO:0001666	response to hypoxia	2986
GO:0035556	intracellular signal transduction	2980
GO:0006886	intracellular protein transport	2957
GO:0007010	cytoskeleton organization	2953
GO:0016192	vesicle-mediated transport	2941
GO:0006897	endocytosis	2926
GO:0007605	sensory perception of sound	2867
GO:0019048	virus-host interaction	2861
GO:0044267	cellular protein metabolic process	2833
GO:0030036	actin cytoskeleton organization	2829
GO:0007517	muscle organ development	2826
GO:0016567	protein ubiquitination	2796
GO:0043065	positive regulation of apoptotic process	2747
GO:0048813	dendrite morphogenesis	2711
GO:0001525	angiogenesis	2698
GO:0006412	translation	2692
GO:0000278	mitotic cell cycle	2660
GO:0006366	transcription from RNA polymerase II promoter	2648
GO:0008360	regulation of cell shape	2627
GO:0006911	phagocytosis, engulfment	2623
GO:0016032	viral reproduction	2617
GO:0006979	response to oxidative stress	2579
GO:0006200	ATP catabolic process	2565
GO:0042127	regulation of cell proliferation	2558
GO:0007476	imaginal disc-derived wing morphogenesis	2556
GO:0006397	mRNA processing	2490
GO:0008380	RNA splicing	2433
GO:0030168	platelet activation	2382
GO:0000398	mRNA splicing, via spliceosome	2348
GO:0019915	lipid storage	2342
GO:0008104	protein localization	2305
GO:0014070	response to organic cyclic compound	2303
GO:0007568	aging	2301
GO:0006950	response to stress	2298
GO:0018991	oviposition	2281
GO:0046686	response to cadmium ion	2278
GO:0007601	visual perception	2276
GO:0016568	chromatin modification	2242
GO:0048812	neuron projection morphogenesis	2216
GO:0007626	locomotory behavior	2211
GO:0006936	muscle contraction	2195
GO:0007126	meiosis	2170
GO:0042981	regulation of apoptotic process	2158
GO:0046331	lateral inhibition	2155
GO:0000902	cell morphogenesis	2148
GO:0008219	cell death	2145
GO:0030163	protein catabolic process	2115
GO:0007015	actin filament organization	2097
GO:0016055	Wnt receptor signaling pathway	2095
GO:0007186	G-protein coupled receptor signaling pathway	2051
GO:0000226	microtubule cytoskeleton organization	2037
GO:0045087	innate immune response	2037
GO:0007052	mitotic spindle organization	2029
GO:0010628	positive regulation of gene expression	2022
GO:0007264	small GTPase mediated signal transduction	2016
GO:0046777	protein autophosphorylation	2005
GO:0042060	wound healing	2005
GO:0051726	regulation of cell cycle	2001
GO:0006511	ubiquitin-dependent protein catabolic process	1998
GO:0030198	extracellular matrix organization	1972
GO:0007269	neurotransmitter secretion	1962
GO:0007424	open tracheal system development	1941
GO:0048011	nerve growth factor receptor signaling pathway	1938
GO:0016070	RNA metabolic process	1926
GO:0009651	response to salt stress	1899
GO:0001764	neuron migration	1897
GO:0007584	response to nutrient	1879
GO:0009408	response to heat	1865
GO:0034220	ion transmembrane transport	1847
GO:0018996	molting cycle, collagen and cuticulin-based cuticle	1838
GO:0007166	cell surface receptor signaling pathway	1830
GO:0006955	immune response	1822
GO:0007173	epidermal growth factor receptor signaling pathway	1809
GO:0016337	cell-cell adhesion	1770
GO:0008406	gonad development	1755
GO:0010629	negative regulation of gene expression	1745
GO:0006457	protein folding	1741
GO:0043687	post-translational protein modification	1734
GO:0003007	heart morphogenesis	1721
GO:0006486	protein glycosylation	1706
GO:0016071	mRNA metabolic process	1704
GO:0045214	sarcomere organization	1698
GO:0009887	organ morphogenesis	1682
GO:0006917	induction of apoptosis	1675
GO:0040017	positive regulation of locomotion	1664
GO:0030335	positive regulation of cell migration	1662
GO:0007030	Golgi organization	1661
GO:0009612	response to mechanical stimulus	1645
GO:0006644	phospholipid metabolic process	1639
GO:0030182	neuron differentiation	1638
GO:0050896	response to stimulus	1634
GO:0006816	calcium ion transport	1620
GO:0010468	regulation of gene expression	1614
GO:0001501	skeletal system development	1597
GO:0008045	motor neuron axon guidance	1591
GO:0006954	inflammatory response	1591
GO:0007281	germ cell development	1588
GO:0045471	response to ethanol	1583
GO:0007498	mesoderm development	1582
GO:0007422	peripheral nervous system development	1569
GO:0007391	dorsal closure	1569
GO:0001889	liver development	1562
GO:0009952	anterior/posterior pattern specification	1558
GO:0051592	response to calcium ion	1555
GO:0006812	cation transport	1546
GO:0034641	cellular nitrogen compound metabolic process	1530
GO:0050790	regulation of catalytic activity	1515
GO:0031175	neuron projection development	1513
GO:0007519	skeletal muscle tissue development	1506
GO:0001822	kidney development	1497
GO:0006364	rRNA processing	1482
GO:0010033	response to organic substance	1481
GO:0051260	protein homooligomerization	1480
GO:0009793	embryo development ending in seed dormancy	1478
GO:0006260	DNA replication	1468
GO:0009611	response to wounding	1466
GO:0007528	neuromuscular junction development	1460
GO:0048666	neuron development	1459
GO:0009953	dorsal/ventral pattern formation	1457
GO:0007267	cell-cell signaling	1448
GO:0051056	regulation of small GTPase mediated signal transduction	1443
GO:0009636	response to toxin	1439
GO:0006464	cellular protein modification process	1431
GO:0051216	cartilage development	1421
GO:0051384	response to glucocorticoid stimulus	1421
GO:0006367	transcription initiation from RNA polymerase II promoter	1417
GO:0006928	cellular component movement	1410
GO:0006396	RNA processing	1405
GO:0043524	negative regulation of neuron apoptotic process	1403
GO:0000086	G2/M transition of mitotic cell cycle	1394
GO:0000082	G1/S transition of mitotic cell cycle	1394
GO:0006874	cellular calcium ion homeostasis	1390
GO:0006935	chemotaxis	1384
GO:0060041	retina development in camera-type eye	1381
GO:0006887	exocytosis	1373
GO:0040027	negative regulation of vulval development	1373
GO:0032355	response to estradiol stimulus	1371
GO:0048749	compound eye development	1366
GO:0009791	post-embryonic development	1365
GO:0032496	response to lipopolysaccharide	1355
GO:0007050	cell cycle arrest	1355
GO:0009749	response to glucose stimulus	1351
GO:0016049	cell growth	1347
GO:0007179	transforming growth factor beta receptor signaling pathway	1339
GO:0007298	border follicle cell migration	1336
GO:0042742	defense response to bacterium	1336
GO:0030324	lung development	1333
GO:0007163	establishment or maintenance of cell polarity	1333
GO:0016319	mushroom body development	1328
GO:0044255	cellular lipid metabolic process	1327
GO:0030097	hemopoiesis	1324
GO:0006461	protein complex assembly	1320
GO:0006338	chromatin remodeling	1309
GO:0008286	insulin receptor signaling pathway	1304
GO:0030968	endoplasmic reticulum unfolded protein response	1297
GO:0007611	learning or memory	1290
GO:0006094	gluconeogenesis	1274
GO:0006888	ER to Golgi vesicle-mediated transport	1273
GO:0042254	ribosome biogenesis	1271
GO:0007413	axonal fasciculation	1269
GO:0007156	homophilic cell adhesion	1266
GO:0007017	microtubule-based process	1262
GO:0007623	circadian rhythm	1250
GO:0016246	RNA interference	1247
GO:0040039	inductive cell migration	1247
GO:0002576	platelet degranulation	1243
GO:0071688	striated muscle myosin thick filament assembly	1238
GO:0034613	cellular protein localization	1236
GO:0043161	proteasomal ubiquitin-dependent protein catabolic process	1235
GO:0006310	DNA recombination	1232
GO:0042542	response to hydrogen peroxide	1229
GO:0016203	muscle attachment	1223
GO:0007616	long-term memory	1218
GO:0042472	inner ear morphogenesis	1213
GO:0007062	sister chromatid cohesion	1210
GO:0032259	methylation	1198
GO:0006470	protein dephosphorylation	1196
GO:0035023	regulation of Rho protein signal transduction	1188
GO:0010228	vegetative to reproductive phase transition of meristem	1187
GO:0030334	regulation of cell migration	1182
GO:0007368	determination of left/right symmetry	1181
GO:0006184	GTP catabolic process	1177
GO:0042384	cilium assembly	1177
GO:0030308	negative regulation of cell growth	1176
GO:0016199	axon midline choice point recognition	1175
GO:0001756	somitogenesis	1174
GO:0001568	blood vessel development	1174
GO:0071456	cellular response to hypoxia	1173
GO:0007219	Notch signaling pathway	1173
GO:0008543	fibroblast growth factor receptor signaling pathway	1172
GO:0006413	translational initiation	1171
GO:0019221	cytokine-mediated signaling pathway	1170
GO:0016311	dephosphorylation	1170
GO:0032869	cellular response to insulin stimulus	1168
GO:0007346	regulation of mitotic cell cycle	1165
GO:0009880	embryonic pattern specification	1162
GO:0007613	memory	1160
GO:0030900	forebrain development	1159
GO:0032880	regulation of protein localization	1157
GO:0050821	protein stabilization	1156
GO:0031290	retinal ganglion cell axon guidance	1155
GO:0008202	steroid metabolic process	1151
GO:0006869	lipid transport	1148
GO:0006342	chromatin silencing	1142
GO:0046716	muscle cell homeostasis	1140
GO:0006909	phagocytosis	1140
GO:0001934	positive regulation of protein phosphorylation	1139
GO:0006914	autophagy	1135
GO:0001843	neural tube closure	1128
GO:0060048	cardiac muscle contraction	1128
GO:0007018	microtubule-based movement	1102
GO:0001947	heart looping	1100
GO:0000209	protein polyubiquitination	1098
GO:0018105	peptidyl-serine phosphorylation	1094
GO:0007416	synapse assembly	1088
GO:0030030	cell projection organization	1087
GO:0016358	dendrite development	1074
GO:0006814	sodium ion transport	1072
GO:0009653	anatomical structure morphogenesis	1072
GO:0007243	intracellular protein kinase cascade	1065
GO:0000184	nuclear-transcribed mRNA catabolic process, nonsense-mediated decay	1063
GO:0008016	regulation of heart contraction	1060
GO:0043434	response to peptide hormone stimulus	1056
GO:0007520	myoblast fusion	1053
GO:0019886	antigen processing and presentation of exogenous peptide antigen via MHC class II	1050
GO:0007229	integrin-mediated signaling pathway	1049
GO:0006417	regulation of translation	1048
GO:0006606	protein import into nucleus	1046
GO:0007423	sensory organ development	1039
GO:0007480	imaginal disc-derived leg morphogenesis	1032
GO:0008217	regulation of blood pressure	1030
GO:0007059	chromosome segregation	1027
GO:0016044	cellular membrane organization	1027
GO:0001745	compound eye morphogenesis	1026
GO:0007612	learning	1026
GO:0030707	ovarian follicle cell development	1025
GO:0042391	regulation of membrane potential	1024
GO:0035264	multicellular organism growth	1023
GO:0006631	fatty acid metabolic process	1022
GO:0048675	axon extension	1018
GO:0032956	regulation of actin cytoskeleton organization	1016
GO:0006006	glucose metabolic process	1014
GO:0001503	ossification	1014
GO:0030307	positive regulation of cell growth	1013
GO:0010976	positive regulation of neuron projection development	1006
GO:0007154	cell communication	1002
GO:0000165	MAPK cascade	998
GO:0007608	sensory perception of smell	990
GO:0007160	cell-matrix adhesion	989
GO:0048839	inner ear development	988
GO:0043627	response to estrogen stimulus	983
GO:0050808	synapse organization	980
GO:0033554	cellular response to stress	980
GO:0006941	striated muscle contraction	979
GO:0040008	regulation of growth	978
GO:0042221	response to chemical stimulus	977
GO:0007274	neuromuscular synaptic transmission	975
GO:0000075	cell cycle checkpoint	971
GO:0035220	wing disc development	960
GO:0060070	canonical Wnt receptor signaling pathway	958
GO:0016197	endosomal transport	951
GO:0006406	mRNA export from nucleus	950
GO:0030336	negative regulation of cell migration	949
GO:0009617	response to bacterium	947
GO:0045132	meiotic chromosome segregation	942
GO:0000084	S phase of mitotic cell cycle	932
GO:0031532	actin cytoskeleton reorganization	929
GO:0006096	glycolysis	928
GO:0006112	energy reserve metabolic process	926
GO:0043588	skin development	925
GO:0001570	vasculogenesis	920
GO:0008544	epidermis development	919
GO:0009909	regulation of flower development	919
GO:0009725	response to hormone stimulus	919
GO:0008203	cholesterol metabolic process	919
GO:0050885	neuromuscular process controlling balance	917
GO:0006306	DNA methylation	916
GO:0045766	positive regulation of angiogenesis	916
GO:0007286	spermatid development	912
GO:0060047	heart contraction	912
GO:0040002	collagen and cuticulin-based cuticle development	908
GO:0000911	cytokinesis by cell plate formation	906
GO:0048015	phosphatidylinositol-mediated signaling	906
GO:0070588	calcium ion transmembrane transport	905
GO:0043123	positive regulation of I-kappaB kinase/NF-kappaB cascade	900
GO:0007131	reciprocal meiotic recombination	899
GO:0007565	female pregnancy	897
GO:0015074	DNA integration	895
GO:0000187	activation of MAPK activity	891
GO:0048598	embryonic morphogenesis	891
GO:0031100	organ regeneration	889
GO:0007628	adult walking behavior	888
GO:0045595	regulation of cell differentiation	886
GO:0030049	muscle filament sliding	885
GO:0002027	regulation of heart rate	885
GO:0007204	elevation of cytosolic calcium ion concentration	881
GO:0040015	negative regulation of multicellular organism growth	878
GO:0051291	protein heterooligomerization	877
GO:0007435	salivary gland morphogenesis	873
GO:0007218	neuropeptide signaling pathway	870
GO:0006805	xenobiotic metabolic process	868
GO:0050770	regulation of axonogenesis	868
GO:0007265	Ras protein signal transduction	867
GO:0090263	positive regulation of canonical Wnt receptor signaling pathway	867
GO:0007005	mitochondrion organization	866
GO:0006635	fatty acid beta-oxidation	863
GO:0042593	glucose homeostasis	863
GO:0008355	olfactory learning	862
GO:0042074	cell migration involved in gastrulation	861
GO:0007266	Rho protein signal transduction	859
GO:0050900	leukocyte migration	859
GO:0032868	response to insulin stimulus	858
GO:0007512	adult heart development	857
GO:0043547	positive regulation of GTPase activity	856
GO:0006952	defense response	856
GO:0030010	establishment of cell polarity	853
GO:0009987	cellular process	851
GO:0045859	regulation of protein kinase activity	850
GO:0001736	establishment of planar polarity	845
GO:0051591	response to cAMP	845
GO:0021766	hippocampus development	845
GO:0007224	smoothened signaling pathway	844
GO:0048193	Golgi vesicle transport	840
GO:0051788	response to misfolded protein	839
GO:0000070	mitotic sister chromatid segregation	839
GO:0070374	positive regulation of ERK1 and ERK2 cascade	836
GO:0015914	phospholipid transport	835
GO:0071300	cellular response to retinoic acid	834
GO:0051298	centrosome duplication	833
GO:0032940	secretion by cell	833
GO:0006302	double-strand break repair	832
GO:0043113	receptor clustering	825
GO:0006414	translational elongation	823
GO:0006944	cellular membrane fusion	819
GO:0030509	BMP signaling pathway	819
GO:0000381	regulation of alternative mRNA splicing, via spliceosome	815
GO:0022402	cell cycle process	813
GO:0051607	defense response to virus	812
GO:0009640	photomorphogenesis	811
GO:0030178	negative regulation of Wnt receptor signaling pathway	810
GO:0030241	skeletal muscle myosin thick filament assembly	809
GO:0050796	regulation of insulin secretion	807
GO:0019722	calcium-mediated signaling	802
GO:0021987	cerebral cortex development	801
GO:0007254	JNK cascade	801
GO:0006487	protein N-linked glycosylation	799
GO:0071363	cellular response to growth factor stimulus	794
GO:0009615	response to virus	793
GO:0030048	actin filament-based movement	792
GO:0042067	establishment of ommatidial planar polarity	788
GO:0008344	adult locomotory behavior	788
GO:0045165	cell fate commitment	788
GO:0006261	DNA-dependent DNA replication	788
GO:0042692	muscle cell differentiation	780
GO:0030203	glycosaminoglycan metabolic process	779
GO:0060021	palate development	776
GO:0034329	cell junction assembly	774
GO:0051567	histone H3-K9 methylation	773
GO:0051897	positive regulation of protein kinase B signaling cascade	770
GO:0006334	nucleosome assembly	768
GO:0000022	mitotic spindle elongation	767
GO:0040020	regulation of meiosis	767
GO:0035162	embryonic hemopoiesis	765
GO:0001510	RNA methylation	763
GO:0007169	transmembrane receptor protein tyrosine kinase signaling pathway	763
GO:0043010	camera-type eye development	761
GO:0018279	protein N-linked glycosylation via asparagine	761
GO:0000724	double-strand break repair via homologous recombination	760
GO:0002181	cytoplasmic translation	759
GO:0019827	stem cell maintenance	758
GO:0006368	transcription elongation from RNA polymerase II promoter	757
GO:0045184	establishment of protein localization	757
GO:0019233	sensory perception of pain	756
GO:0009409	response to cold	755
GO:0030326	embryonic limb morphogenesis	752
GO:0051091	positive regulation of sequence-specific DNA binding transcription factor activity	751
GO:0042059	negative regulation of epidermal growth factor receptor signaling pathway	751
GO:0042048	olfactory behavior	749
GO:0050803	regulation of synapse structure and activity	748
GO:0010243	response to organic nitrogen	748
GO:0010172	embryonic body morphogenesis	744
GO:0090090	negative regulation of canonical Wnt receptor signaling pathway	744
GO:0031667	response to nutrient levels	742
GO:0051289	protein homotetramerization	742
GO:0001558	regulation of cell growth	741
GO:0006139	nucleobase-containing compound metabolic process	739
GO:0008584	male gonad development	738
GO:0045727	positive regulation of translation	738
GO:0006972	hyperosmotic response	736
GO:0042475	odontogenesis of dentin-containing tooth	736
GO:0051028	mRNA transport	735
GO:0007369	gastrulation	732
GO:0045665	negative regulation of neuron differentiation	729
GO:0006605	protein targeting	728
GO:0006665	sphingolipid metabolic process	727
GO:0051092	positive regulation of NF-kappaB transcription factor activity	725
GO:0006091	generation of precursor metabolites and energy	724
GO:0003151	outflow tract morphogenesis	724
GO:0007602	phototransduction	724
GO:0048565	digestive tract development	722
GO:0009416	response to light stimulus	721
GO:0035071	salivary gland cell autophagic cell death	718
GO:0017148	negative regulation of translation	717
GO:0006289	nucleotide-excision repair	716
GO:0048167	regulation of synaptic plasticity	715
GO:0045494	photoreceptor cell maintenance	714
GO:0035050	embryonic heart tube development	714
GO:0009306	protein secretion	712
GO:0048814	regulation of dendrite morphogenesis	711
GO:0021915	neural tube development	709
GO:0006418	tRNA aminoacylation for protein translation	706
GO:0006623	protein targeting to vacuole	702
GO:0006661	phosphatidylinositol biosynthetic process	701
GO:0006612	protein targeting to membrane	701
GO:0006987	activation of signaling protein activity involved in unfolded protein response	699
GO:0007040	lysosome organization	699
GO:0035147	branch fusion, open tracheal system	698
GO:0007076	mitotic chromosome condensation	695
GO:0048747	muscle fiber development	695
GO:0042787	protein ubiquitination involved in ubiquitin-dependent protein catabolic process	695
GO:0009630	gravitropism	695
GO:0006520	cellular amino acid metabolic process	694
GO:0002474	antigen processing and presentation of peptide antigen via MHC class I	694
GO:0008033	tRNA processing	693
GO:0006970	response to osmotic stress	692
GO:0008586	imaginal disc-derived wing vein morphogenesis	692
GO:0051017	actin filament bundle assembly	691
GO:0007202	activation of phospholipase C activity	690
GO:0007095	mitotic G2 DNA damage checkpoint	688
GO:0071222	cellular response to lipopolysaccharide	687
GO:0007016	cytoskeletal anchoring at plasma membrane	686
GO:0035159	regulation of tube length, open tracheal system	685
GO:0006813	potassium ion transport	685
GO:0006614	SRP-dependent cotranslational protein targeting to membrane	684
GO:0008542	visual learning	684
GO:0006919	activation of cysteine-type endopeptidase activity involved in apoptotic process	683
GO:0006766	vitamin metabolic process	683
GO:0043410	positive regulation of MAPK cascade	682
GO:0001932	regulation of protein phosphorylation	682
GO:0021549	cerebellum development	681
GO:0007276	gamete generation	680
GO:0034976	response to endoplasmic reticulum stress	679
GO:0030155	regulation of cell adhesion	679
GO:0001933	negative regulation of protein phosphorylation	678
GO:0006921	cellular component disassembly involved in execution phase of apoptosis	678
GO:0043154	negative regulation of cysteine-type endopeptidase activity involved in apoptotic process	677
GO:0032526	response to retinoic acid	677
GO:0034765	regulation of ion transmembrane transport	677
GO:0035176	social behavior	676
GO:0006892	post-Golgi vesicle-mediated transport	676
GO:0018107	peptidyl-threonine phosphorylation	675
GO:0016318	ommatidial rotation	675
GO:0016339	calcium-dependent cell-cell adhesion	675
GO:0019730	antimicrobial humoral response	673
GO:0032313	regulation of Rab GTPase activity	673
GO:0045746	negative regulation of Notch signaling pathway	672
GO:0051124	synaptic growth at neuromuscular junction	670
GO:0030240	skeletal muscle thin filament assembly	668
GO:0007595	lactation	668
GO:0010498	proteasomal protein catabolic process	667
GO:0048149	behavioral response to ethanol	666
GO:0043525	positive regulation of neuron apoptotic process	665
GO:0002121	inter-male aggressive behavior	663
GO:0010090	trichome morphogenesis	663
GO:0048705	skeletal system morphogenesis	659
GO:0006415	translational termination	659
GO:0045475	locomotor rhythm	658
GO:0008039	synaptic target recognition	655
GO:0022416	chaeta development	655
GO:0042220	response to cocaine	654
GO:0001708	cell fate specification	654
GO:0000723	telomere maintenance	654
GO:0048739	cardiac muscle fiber development	653
GO:0007291	sperm individualization	653
GO:0030855	epithelial cell differentiation	652
GO:0042552	myelination	652
GO:0040003	chitin-based cuticle development	652
GO:0055008	cardiac muscle tissue morphogenesis	651
GO:0048854	brain morphogenesis	651
GO:0009744	response to sucrose stimulus	650
GO:0031047	gene silencing by RNA	650
GO:0001737	establishment of imaginal disc-derived wing hair orientation	649
GO:0051928	positive regulation of calcium ion transport	649
GO:0048514	blood vessel morphogenesis	648
GO:0043652	engulfment of apoptotic cell	648
GO:0042733	embryonic digit morphogenesis	648
GO:0001942	hair follicle development	647
GO:0040014	regulation of multicellular organism growth	647
GO:0051225	spindle assembly	645
GO:0016485	protein processing	643
GO:0035725	sodium ion transmembrane transport	642
GO:0030177	positive regulation of Wnt receptor signaling pathway	640
GO:0045747	positive regulation of Notch signaling pathway	639
GO:0021510	spinal cord development	639
GO:0008585	female gonad development	638
GO:0032504	multicellular organism reproduction	636
GO:0046928	regulation of neurotransmitter secretion	636
GO:0048489	synaptic vesicle transport	634
GO:0009737	response to abscisic acid stimulus	634
GO:0001709	cell fate determination	633
GO:0016525	negative regulation of angiogenesis	632
GO:0006891	intra-Golgi vesicle-mediated transport	631
GO:0042632	cholesterol homeostasis	629
GO:0010038	response to metal ion	629
GO:0015992	proton transport	627
GO:0048661	positive regulation of smooth muscle cell proliferation	627
GO:0014823	response to activity	627
GO:0035206	regulation of hemocyte proliferation	625
GO:0000302	response to reactive oxygen species	625
GO:0019058	viral infectious cycle	624
GO:0035019	somatic stem cell maintenance	624
GO:0043433	negative regulation of sequence-specific DNA binding transcription factor activity	622
GO:0045010	actin nucleation	622
GO:0051297	centrosome organization	622
GO:0043051	regulation of pharyngeal pumping	622
GO:0060271	cilium morphogenesis	622
GO:0055003	cardiac myofibril assembly	621
GO:0006913	nucleocytoplasmic transport	621
GO:0031987	locomotion involved in locomotory behavior	620
GO:0030239	myofibril assembly	617
GO:0042157	lipoprotein metabolic process	617
GO:0006469	negative regulation of protein kinase activity	616
GO:0030512	negative regulation of transforming growth factor beta receptor signaling pathway	613
GO:0008306	associative learning	613
GO:0045666	positive regulation of neuron differentiation	612
GO:0007492	endoderm development	609
GO:0000186	activation of MAPKK activity	608
GO:0030901	midbrain development	608
GO:0030199	collagen fibril organization	608
GO:0045198	establishment of epithelial cell apical/basal polarity	607
GO:0001964	startle response	605
GO:0001700	embryonic development via the syncytial blastoderm	602
GO:0016579	protein deubiquitination	601
GO:0050731	positive regulation of peptidyl-tyrosine phosphorylation	601
GO:0006278	RNA-dependent DNA replication	601
GO:0001569	patterning of blood vessels	601
GO:0007026	negative regulation of microtubule depolymerization	600
GO:0016573	histone acetylation	599
GO:0050832	defense response to fungus	598
GO:0016571	histone methylation	598
GO:0007157	heterophilic cell-cell adhesion	597
GO:0007349	cellularization	596
GO:0030838	positive regulation of actin filament polymerization	596
GO:0045197	establishment or maintenance of epithelial cell apical/basal polarity	596
GO:0045444	fat cell differentiation	595
GO:0006833	water transport	595
GO:0050728	negative regulation of inflammatory response	595
GO:0001649	osteoblast differentiation	594
GO:0071276	cellular response to cadmium ion	593
GO:0007614	short-term memory	592
GO:0001707	mesoderm formation	591
GO:0048589	developmental growth	590
GO:0001837	epithelial to mesenchymal transition	590
GO:0006259	DNA metabolic process	589
GO:0016458	gene silencing	589
GO:0055010	ventricular cardiac muscle tissue morphogenesis	589
GO:0007475	apposition of dorsal and ventral imaginal disc-derived wing surfaces	588
GO:0055086	nucleobase-containing small molecule metabolic process	587
GO:0050680	negative regulation of epithelial cell proliferation	587
GO:0007427	epithelial cell migration, open tracheal system	587
GO:0008347	glial cell migration	587
GO:0009267	cellular response to starvation	586
GO:0050804	regulation of synaptic transmission	581
GO:0031581	hemidesmosome assembly	580
GO:0008049	male courtship behavior	580
GO:0034968	histone lysine methylation	580
GO:0001654	eye development	578
GO:0009888	tissue development	578
GO:0006937	regulation of muscle contraction	577
GO:0016331	morphogenesis of embryonic epithelium	577
GO:0007389	pattern specification process	576
GO:0010212	response to ionizing radiation	575
GO:0007405	neuroblast proliferation	573
GO:0060325	face morphogenesis	571
GO:0030431	sleep	571
GO:0010332	response to gamma radiation	571
GO:0034097	response to cytokine stimulus	571
GO:0007412	axon target recognition	571
GO:0048010	vascular endothelial growth factor receptor signaling pathway	571
GO:0046843	dorsal appendage formation	570
GO:0030866	cortical actin cytoskeleton organization	570
GO:0006865	amino acid transport	569
GO:0031101	fin regeneration	568
GO:0043085	positive regulation of catalytic activity	567
GO:0030100	regulation of endocytosis	566
GO:0006939	smooth muscle contraction	566
GO:0046330	positive regulation of JNK cascade	566
GO:0014068	positive regulation of phosphatidylinositol 3-kinase cascade	565
GO:0006821	chloride transport	564
GO:0018108	peptidyl-tyrosine phosphorylation	563
GO:0007527	adult somatic muscle development	562
GO:0035108	limb morphogenesis	562
GO:0006346	methylation-dependent chromatin silencing	561
GO:0050852	T cell receptor signaling pathway	561
GO:0000087	M phase of mitotic cell cycle	561
GO:0009190	cyclic nucleotide biosynthetic process	560
GO:0080129	proteasome core complex assembly	559
GO:0048102	autophagic cell death	559
GO:0048488	synaptic vesicle endocytosis	559
GO:0007464	R3/R4 cell fate commitment	558
GO:0045216	cell-cell junction organization	558
GO:0016079	synaptic vesicle exocytosis	557
GO:0042594	response to starvation	555
GO:0048754	branching morphogenesis of an epithelial tube	555
GO:0042110	T cell activation	554
GO:0006007	glucose catabolic process	554
GO:0035094	response to nicotine	554
GO:0009560	embryo sac egg cell differentiation	553
GO:0000216	M/G1 transition of mitotic cell cycle	553
GO:0045793	positive regulation of cell size	551
GO:0042462	eye photoreceptor cell development	551
GO:0034394	protein localization to cell surface	550
GO:0002026	regulation of the force of heart contraction	550
GO:0033044	regulation of chromosome organization	549
GO:0006879	cellular iron ion homeostasis	548
GO:0072659	protein localization to plasma membrane	546
GO:0006325	chromatin organization	546
GO:0003300	cardiac muscle hypertrophy	546
GO:0001703	gastrulation with mouth forming first	545
GO:0048286	lung alveolus development	544
GO:0043052	thermotaxis	544
GO:0007474	imaginal disc-derived wing vein specification	544
GO:0030433	ER-associated protein catabolic process	544
GO:0009165	nucleotide biosynthetic process	542
GO:0010043	response to zinc ion	542
GO:0050679	positive regulation of epithelial cell proliferation	542
GO:0043086	negative regulation of catalytic activity	542
GO:0008356	asymmetric cell division	541
GO:0060079	regulation of excitatory postsynaptic membrane potential	541
GO:0000956	nuclear-transcribed mRNA catabolic process	540
GO:0040025	vulval development	540
GO:0030216	keratinocyte differentiation	540
GO:0009950	dorsal/ventral axis specification	540
GO:0022900	electron transport chain	539
GO:0008407	chaeta morphogenesis	539
GO:0051259	protein oligomerization	539
GO:0008354	germ cell migration	538
GO:0071407	cellular response to organic cyclic compound	538
GO:0031122	cytoplasmic microtubule organization	538
GO:0030421	defecation	538
GO:0001702	gastrulation with mouth forming second	537
GO:0048701	embryonic cranial skeleton morphogenesis	537
GO:0045664	regulation of neuron differentiation	537
GO:0071560	cellular response to transforming growth factor beta stimulus	537
GO:0030534	adult behavior	536
GO:0035196	production of miRNAs involved in gene silencing by miRNA	536
GO:0016042	lipid catabolic process	536
GO:0007586	digestion	535
GO:0019083	viral transcription	535
GO:0031145	anaphase-promoting complex-dependent proteasomal ubiquitin-dependent protein catabolic process	535
GO:0019991	septate junction assembly	534
GO:0019933	cAMP-mediated signaling	533
GO:0048169	regulation of long-term neuronal synaptic plasticity	533
GO:0009266	response to temperature stimulus	532
GO:0007638	mechanosensory behavior	532
GO:0040012	regulation of locomotion	531
GO:0045176	apical protein localization	531
GO:0006275	regulation of DNA replication	530
GO:0001657	ureteric bud development	529
GO:0045785	positive regulation of cell adhesion	529
GO:0007631	feeding behavior	529
GO:0002062	chondrocyte differentiation	527
GO:0046847	filopodium assembly	526
GO:0060027	convergent extension involved in gastrulation	525
GO:0001938	positive regulation of endothelial cell proliferation	525
GO:0034605	cellular response to heat	525
GO:0008015	blood circulation	524
GO:0042476	odontogenesis	524
GO:0018149	peptide cross-linking	524
GO:0003333	amino acid transmembrane transport	523
GO:0001738	morphogenesis of a polarized epithelium	521
GO:0006270	DNA replication initiation	520
GO:0001755	neural crest cell migration	519
GO:0030516	regulation of axon extension	519
GO:0060348	bone development	518
GO:0006626	protein targeting to mitochondrion	516
GO:0006499	N-terminal protein myristoylation	515
GO:0009853	photorespiration	515
GO:0035249	synaptic transmission, glutamatergic	513
GO:0010881	regulation of cardiac muscle contraction by regulation of the release of sequestered calcium ion	513
GO:0043001	Golgi to plasma membrane protein transport	512
GO:0060042	retina morphogenesis in camera-type eye	511
GO:0006836	neurotransmitter transport	511
GO:0034599	cellular response to oxidative stress	509
GO:0051439	regulation of ubiquitin-protein ligase activity involved in mitotic cell cycle	509
GO:0001944	vasculature development	508
GO:0007431	salivary gland development	508
GO:0045467	R7 cell development	507
GO:0046328	regulation of JNK cascade	507
GO:0007294	germarium-derived oocyte fate determination	507
GO:0000085	G2 phase of mitotic cell cycle	507
GO:0031647	regulation of protein stability	506
GO:0001974	blood vessel remodeling	506
GO:0007271	synaptic transmission, cholinergic	506
GO:0045860	positive regulation of protein kinase activity	506
GO:0031016	pancreas development	505
GO:0008063	Toll signaling pathway	505
GO:0048190	wing disc dorsal/ventral pattern formation	503
GO:0006633	fatty acid biosynthetic process	503
GO:0001890	placenta development	503
GO:0009058	biosynthetic process	502
GO:0060037	pharyngeal system development	502
GO:0043200	response to amino acid stimulus	502
GO:0009555	pollen development	501
GO:0042052	rhabdomere development	501
GO:0040024	dauer larval development	501
GO:0033333	fin development	500

## Sheet: Table S2
Additional file 1: Table S2: Top 10 Gene ontolog terms of assembled unigenes of newly released nauplii
The top 10 categories of biological process, molecular function, and cellular component.
biological process
GO:0009792	embryo development	14091
GO:0006810	transport	11260
GO:0000003	reproduction	11047
GO:0006355	transcription regulation	10440
GO:0002119	larval development	10417
GO:0007165	signal transduction	10150
GO:0008152	metabolic process	9767
GO:0044281	small molecule metabolic process	9316
GO:0006351	transcription	8757
GO:0040011	locomotion	8743
molecular function
GO:0005515	protein binding	41126
GO:0046872	metal ion binding	17750
GO:0000166	nucleotide binding	16101
GO:0005524	ATP binding	13773
GO:0008270	zinc ion binding	9980
GO:0016787	hydrolase activity	9852
GO:0003677	DNA binding	9260
GO:0016740	transferase activity	9118
GO:0042803	protein homodimerization activity	7617
GO:0003676	nucleic acid binding	6773
cellular component.
GO:0005737	cytoplasm	38487
GO:0005575	cellular component	36840
GO:0005634	nucleus	33620
GO:0016020	membrane	28883
GO:0005829	cytosol	24018
GO:0005886	plasma membrane	23293
GO:0016021	integral to membrane	21392
GO:0005730	nucleolus	13481
GO:0005739	mitochondrion	13270
GO:0005622	intracellular	11911
Genes involved in a) larval development, b) signal transduction, 3) in response to environment
stressors, and osmoregulation
a)	GO:0007420	brain development	3884
	GO:0007517	muscle development	2826
	GO:0048749	compound eye development	1842
	GO:0048565	digestive tract development	722
	GO:0040003	cuticle development	652
	GO:0007552	metamorphosis	491
b)	GO:0000165	MAPK cascade	3179
	GO:0007254	JNK cascade	1874
	GO:0070374	ERK cascade	836
	GO:0030828	cGMP biosynthetic process	173
	GO:0045429	nitric oxide biosynthetic process	242
	GO:0019722	calcium-mediated signaling	802
	GO:0016055	Wnt receptor signaling pathway	3044
c)
	GO:0009651	salt stress	1899
	GO:0006970	osmotic stress	692
	GO:0009408	temperature	2934
	GO:0006979	oxidative stress	3088
	GO:0033554	cellular stress	980
	GO:0009411	Ultraviolet radiation	499
d)
	GO:0006873	cellular ion homeostasis	203
	GO:0030644	cellular chloride ion homeostasis	248
	GO:0055074	calcium ion homeostasis	183
	GO:0043129	surfactant homeostasis	205
	GO:0034220	ion transmembrane transport	2514
	GO:0006814	sodium ion transport	1072
	GO:0009636	response to toxin	1850

## Sheet: Table S3
Additional file 1: Table S3: Gene ontology, molecular function, of assembled unigenes
of newly released nauplii.Genes aligned to more than 500 are listed.
GO Term ID	GO Term Description	Unique Contigs
GO:0005515	protein binding	41126
GO:0046872	metal ion binding	17750
GO:0000166	nucleotide binding	16101
GO:0005524	ATP binding	13773
GO:0008270	zinc ion binding	9980
GO:0016787	hydrolase activity	9852
GO:0003677	DNA binding	9260
GO:0016740	transferase activity	9118
GO:0042803	protein homodimerization activity	7617
GO:0003676	nucleic acid binding	6773
GO:0003824	catalytic activity	6509
GO:0005509	calcium ion binding	6027
GO:0016301	kinase activity	5265
GO:0003723	RNA binding	5163
GO:0042802	identical protein binding	5005
GO:0004672	protein kinase activity	4641
GO:0003700	sequence-specific DNA binding transcription factor activity	4283
GO:0016772	transferase activity, transferring phosphorus-containing groups	4185
GO:0016491	oxidoreductase activity	4137
GO:0003779	actin binding	3916
GO:0019901	protein kinase binding	3791
GO:0004674	protein serine/threonine kinase activity	3668
GO:0046982	protein heterodimerization activity	3607
GO:0003682	chromatin binding	3580
GO:0019899	enzyme binding	3518
GO:0032403	protein complex binding	3374
GO:0005516	calmodulin binding	3283
GO:0016887	ATPase activity	3016
GO:0019904	protein domain specific binding	2923
GO:0005543	phospholipid binding	2917
GO:0005102	receptor binding	2914
GO:0008233	peptidase activity	2914
GO:0004871	signal transducer activity	2786
GO:0005215	transporter activity	2771
GO:0043565	sequence-specific DNA binding	2683
GO:0008134	transcription factor binding	2655
GO:0004872	receptor activity	2628
GO:0004713	protein tyrosine kinase activity	2556
GO:0016874	ligase activity	2517
GO:0008022	protein C-terminus binding	2421
GO:0051015	actin filament binding	2284
GO:0004842	ubiquitin-protein ligase activity	2141
GO:0005525	GTP binding	2132
GO:0000287	magnesium ion binding	2092
GO:0003713	transcription coactivator activity	1954
GO:0005200	structural constituent of cytoskeleton	1846
GO:0008017	microtubule binding	1800
GO:0005198	structural molecule activity	1777
GO:0005216	ion channel activity	1740
GO:0017111	nucleoside-triphosphatase activity	1720
GO:0008201	heparin binding	1685
GO:0008092	cytoskeletal protein binding	1664
GO:0003729	mRNA binding	1596
GO:0004888	transmembrane signaling receptor activity	1594
GO:0031625	ubiquitin protein ligase binding	1592
GO:0030165	PDZ domain binding	1586
GO:0030246	carbohydrate binding	1552
GO:0004386	helicase activity	1535
GO:0009055	electron carrier activity	1518
GO:0005096	GTPase activator activity	1517
GO:0003924	GTPase activity	1430
GO:0044212	transcription regulatory region DNA binding	1380
GO:0003774	motor activity	1379
GO:0020037	heme binding	1372
GO:0008307	structural constituent of muscle	1365
GO:0017124	SH3 domain binding	1349
GO:0047485	protein N-terminus binding	1300
GO:0005085	guanyl-nucleotide exchange factor activity	1296
GO:0005178	integrin binding	1283
GO:0046983	protein dimerization activity	1263
GO:0008168	methyltransferase activity	1262
GO:0005506	iron ion binding	1257
GO:0002020	protease binding	1225
GO:0008144	drug binding	1217
GO:0050839	cell adhesion molecule binding	1212
GO:0005089	Rho guanyl-nucleotide exchange factor activity	1204
GO:0003714	transcription corepressor activity	1193
GO:0008289	lipid binding	1183
GO:0016757	transferase activity, transferring glycosyl groups	1174
GO:0005201	extracellular matrix structural constituent	1164
GO:0016829	lyase activity	1156
GO:0003690	double-stranded DNA binding	1090
GO:0043621	protein self-association	1089
GO:0008026	ATP-dependent helicase activity	1076
GO:0042623	ATPase activity, coupled	1068
GO:0003735	structural constituent of ribosome	1066
GO:0008237	metallopeptidase activity	1039
GO:0004930	G-protein coupled receptor activity	989
GO:0051082	unfolded protein binding	974
GO:0030506	ankyrin binding	973
GO:0004721	phosphoprotein phosphatase activity	960
GO:0044325	ion channel binding	947
GO:0030674	protein binding, bridging	940
GO:0004252	serine-type endopeptidase activity	935
GO:0004518	nuclease activity	932
GO:0016773	phosphotransferase activity, alcohol group as acceptor	927
GO:0015293	symporter activity	925
GO:0004519	endonuclease activity	921
GO:0017048	Rho GTPase binding	920
GO:0042626	ATPase activity, coupled to transmembrane movement of substances	904
GO:0035091	phosphatidylinositol binding	891
GO:0003705	RNA polymerase II distal enhancer sequence-specific DNA binding transcription factor activity	881
GO:0042393	histone binding	878
GO:0016746	transferase activity, transferring acyl groups	877
GO:0016791	phosphatase activity	872
GO:0042277	peptide binding	870
GO:0003777	microtubule motor activity	855
GO:0004175	endopeptidase activity	848
GO:0004222	metalloendopeptidase activity	837
GO:0050660	flavin adenine dinucleotide binding	835
GO:0016779	nucleotidyltransferase activity	823
GO:0008013	beta-catenin binding	823
GO:0048306	calcium-dependent protein binding	821
GO:0008234	cysteine-type peptidase activity	813
GO:0005262	calcium channel activity	803
GO:0003697	single-stranded DNA binding	797
GO:0017137	Rab GTPase binding	793
GO:0005097	Rab GTPase activator activity	771
GO:0005080	protein kinase C binding	767
GO:0001077	RNA polymerase II core promoter proximal region sequence-specific DNA binding transcription factor activity involved in positive regulation of transcription	767
GO:0008565	protein transporter activity	755
GO:0019829	cation-transporting ATPase activity	752
GO:0051536	iron-sulfur cluster binding	744
GO:0022857	transmembrane transporter activity	727
GO:0005507	copper ion binding	716
GO:0004553	hydrolase activity, hydrolyzing O-glycosyl compounds	715
GO:0019902	phosphatase binding	710
GO:0004812	aminoacyl-tRNA ligase activity	707
GO:0005518	collagen binding	702
GO:0004725	protein tyrosine phosphatase activity	701
GO:0002039	p53 binding	696
GO:0042826	histone deacetylase binding	692
GO:0008236	serine-type peptidase activity	692
GO:0004004	ATP-dependent RNA helicase activity	682
GO:0016798	hydrolase activity, acting on glycosyl bonds	678
GO:0016853	isomerase activity	676
GO:0031072	heat shock protein binding	669
GO:0019903	protein phosphatase binding	668
GO:0005244	voltage-gated ion channel activity	666
GO:0019900	kinase binding	665
GO:0043130	ubiquitin binding	665
GO:0046332	SMAD binding	661
GO:0008094	DNA-dependent ATPase activity	659
GO:0004012	phospholipid-translocating ATPase activity	659
GO:0004867	serine-type endopeptidase inhibitor activity	655
GO:0043531	ADP binding	651
GO:0005546	phosphatidylinositol-4,5-bisphosphate binding	650
GO:0017022	myosin binding	648
GO:0030971	receptor tyrosine kinase binding	644
GO:0000977	RNA polymerase II regulatory region sequence-specific DNA binding	642
GO:0001948	glycoprotein binding	634
GO:0048365	Rac GTPase binding	633
GO:0000146	microfilament motor activity	631
GO:0003712	transcription cofactor activity	627
GO:0004197	cysteine-type endopeptidase activity	625
GO:0004003	ATP-dependent DNA helicase activity	613
GO:0003743	translation initiation factor activity	607
GO:0004402	histone acetyltransferase activity	604
GO:0003964	RNA-directed DNA polymerase activity	598
GO:0003724	RNA helicase activity	595
GO:0051539	4 iron, 4 sulfur cluster binding	594
GO:0045296	cadherin binding	591
GO:0030898	actin-dependent ATPase activity	580
GO:0030170	pyridoxal phosphate binding	571
GO:0051087	chaperone binding	559
GO:0016849	phosphorus-oxygen lyase activity	547
GO:0004497	monooxygenase activity	538
GO:0004190	aspartic-type endopeptidase activity	537
GO:0000978	RNA polymerase II core promoter proximal region sequence-specific DNA binding	537
GO:0005044	scavenger receptor activity	537
GO:0004221	ubiquitin thiolesterase activity	537
GO:0001078	RNA polymerase II core promoter proximal region sequence-specific DNA binding transcription factor activity involved in negative regulation of transcription	533
GO:0051287	NAD binding	531
GO:0004843	ubiquitin-specific protease activity	526
GO:0003678	DNA helicase activity	523
GO:0000981	sequence-specific DNA binding RNA polymerase II transcription factor activity	521
GO:0004687	myosin light chain kinase activity	520
GO:0019905	syntaxin binding	520
GO:0043169	cation binding	519
GO:0003684	damaged DNA binding	515
GO:0015485	cholesterol binding	512
GO:0030145	manganese ion binding	502
GO:0030145	manganese ion binding	502

## Sheet: Table S4
Additional file 1: Table S4: Gene ontology, cellular component, of assembled contigs of newly released nauplii
Genes aligned to more than 500 are listed.
GO Term ID	GO Term Description	Unique Contigs
GO:0005737	cytoplasm	38487
GO:0005575	cellular_component	36840
GO:0005634	nucleus	33620
GO:0016020	membrane	28883
GO:0005829	cytosol	24018
GO:0005886	plasma membrane	23293
GO:0016021	integral to membrane	21392
GO:0005730	nucleolus	13481
GO:0005739	mitochondrion	13270
GO:0005622	intracellular	11911
GO:0005794	Golgi apparatus	11574
GO:0005783	endoplasmic reticulum	9723
GO:0005576	extracellular region	8314
GO:0005887	integral to plasma membrane	8001
GO:0005856	cytoskeleton	7661
GO:0048471	perinuclear region of cytoplasm	7000
GO:0005654	nucleoplasm	6873
GO:0043234	protein complex	6568
GO:0043025	neuronal cell body	5987
GO:0005615	extracellular space	5638
GO:0030054	cell junction	5255
GO:0043231	intracellular membrane-bounded organelle	5224
GO:0030424	axon	5081
GO:0005789	endoplasmic reticulum membrane	5071
GO:0042995	cell projection	4823
GO:0005768	endosome	4767
GO:0043005	neuron projection	4757
GO:0045202	synapse	4601
GO:0009986	cell surface	4582
GO:0030425	dendrite	4345
GO:0016324	apical plasma membrane	4238
GO:0005875	microtubule associated complex	4227
GO:0009507	chloroplast	4177
GO:0031410	cytoplasmic vesicle	4047
GO:0000139	Golgi membrane	3933
GO:0005938	cell cortex	3669
GO:0005813	centrosome	3535
GO:0005764	lysosome	3421
GO:0005811	lipid particle	2713
GO:0016323	basolateral plasma membrane	2656
GO:0015629	actin cytoskeleton	2617
GO:0009506	plasmodesma	2582
GO:0045121	membrane raft	2546
GO:0005874	microtubule	2512
GO:0030018	Z disc	2438
GO:0030529	ribonucleoprotein complex	2422
GO:0005635	nuclear envelope	2394
GO:0005743	mitochondrial inner membrane	2353
GO:0005773	vacuole	2338
GO:0045211	postsynaptic membrane	2234
GO:0016023	cytoplasmic membrane-bounded vesicle	2229
GO:0005578	proteinaceous extracellular matrix	2175
GO:0031012	extracellular matrix	2155
GO:0014069	postsynaptic density	2143
GO:0005774	vacuolar membrane	2130
GO:0008021	synaptic vesicle	2065
GO:0005759	mitochondrial matrix	2063
GO:0005911	cell-cell junction	2034
GO:0045177	apical part of cell	1992
GO:0031965	nuclear membrane	1989
GO:0005925	focal adhesion	1937
GO:0005694	chromosome	1924
GO:0005819	spindle	1910
GO:0005769	early endosome	1887
GO:0030426	growth cone	1873
GO:0005802	trans-Golgi network	1860
GO:0045335	phagocytic vesicle	1830
GO:0030027	lamellipodium	1820
GO:0031594	neuromuscular junction	1782
GO:0010008	endosome membrane	1780
GO:0042383	sarcolemma	1766
GO:0005929	cilium	1761
GO:0015630	microtubule cytoskeleton	1744
GO:0009897	external side of plasma membrane	1724
GO:0000790	nuclear chromatin	1606
GO:0005667	transcription factor complex	1599
GO:0070062	extracellular vesicular exosome	1567
GO:0005604	basement membrane	1523
GO:0005681	spliceosomal complex	1506
GO:0005840	ribosome	1504
GO:0005912	adherens junction	1481
GO:0005815	microtubule organizing center	1450
GO:0030496	midbody	1448
GO:0043197	dendritic spine	1397
GO:0001726	ruffle	1377
GO:0005777	peroxisome	1372
GO:0005765	lysosomal membrane	1325
GO:0030017	sarcomere	1321
GO:0042734	presynaptic membrane	1304
GO:0071013	catalytic step 2 spliceosome	1294
GO:0001725	stress fiber	1287
GO:0016607	nuclear speck	1254
GO:0030175	filopodium	1214
GO:0030659	cytoplasmic vesicle membrane	1199
GO:0071011	precatalytic spliceosome	1191
GO:0005788	endoplasmic reticulum lumen	1180
GO:0042470	melanosome	1176
GO:0030016	myofibril	1173
GO:0005770	late endosome	1152
GO:0031430	M band	1145
GO:0030139	endocytic vesicle	1130
GO:0009536	plastid	1129
GO:0043195	terminal bouton	1105
GO:0012505	endomembrane system	1090
GO:0031672	A band	1080
GO:0045169	fusome	1071
GO:0005901	caveola	1061
GO:0030141	secretory granule	1057
GO:0031526	brush border membrane	1053
GO:0000785	chromatin	1047
GO:0000922	spindle pole	1021
GO:0005700	polytene chromosome	1016
GO:0031252	cell leading edge	998
GO:0043204	perikaryon	985
GO:0031674	I band	976
GO:0014704	intercalated disc	939
GO:0031982	vesicle	937
GO:0016328	lateral plasma membrane	931
GO:0016363	nuclear matrix	930
GO:0005618	cell wall	918
GO:0031966	mitochondrial membrane	910
GO:0005741	mitochondrial outer membrane	908
GO:0009925	basal plasma membrane	902
GO:0005903	brush border	897
GO:0005884	actin filament	892
GO:0032587	ruffle membrane	888
GO:0000794	condensed nuclear chromosome	885
GO:0016529	sarcoplasmic reticulum	872
GO:0000775	chromosome, centromeric region	851
GO:0000776	kinetochore	849
GO:0016459	myosin complex	846
GO:0016605	PML body	843
GO:0032154	cleavage furrow	842
GO:0030315	T-tubule	837
GO:0005913	cell-cell adherens junction	825
GO:0005923	tight junction	814
GO:0005902	microvillus	783
GO:0030863	cortical cytoskeleton	774
GO:0043198	dendritic shaft	774
GO:0043202	lysosomal lumen	762
GO:0031225	anchored to membrane	755
GO:0055037	recycling endosome	752
GO:0005905	coated pit	750
GO:0005859	muscle myosin complex	748
GO:0022626	cytosolic ribosome	736
GO:0031901	early endosome membrane	735
GO:0000329	fungal-type vacuole membrane	734
GO:0000151	ubiquitin ligase complex	724
GO:0005791	rough endoplasmic reticulum	719
GO:0005643	nuclear pore	716
GO:0060076	excitatory synapse	708
GO:0009898	internal side of plasma membrane	700
GO:0005795	Golgi stack	692
GO:0005932	microtubule basal body	685
GO:0043679	axon terminus	682
GO:0005876	spindle microtubule	677
GO:0030136	clathrin-coated vesicle	664
GO:0005581	collagen	658
GO:0001669	acrosomal vesicle	653
GO:0030176	integral to endoplasmic reticulum membrane	646
GO:0031902	late endosome membrane	636
GO:0044297	cell body	634
GO:0005881	cytoplasmic microtubule	632
GO:0000502	proteasome complex	628
GO:0048046	apoplast	624
GO:0031941	filamentous actin	618
GO:0009570	chloroplast stroma	613
GO:0005865	striated muscle thin filament	606
GO:0001750	photoreceptor outer segment	600
GO:0032153	cell division site	597
GO:0048786	presynaptic active zone	595
GO:0005703	polytene chromosome puff	590
GO:0016327	apicolateral plasma membrane	589
GO:0017053	transcriptional repressor complex	587
GO:0030672	synaptic vesicle membrane	577
GO:0019898	extrinsic to membrane	569
GO:0042645	mitochondrial nucleoid	557
GO:0055120	striated muscle dense body	547
GO:0045111	intermediate filament cytoskeleton	546
GO:0005793	endoplasmic reticulum-Golgi intermediate compartment	544
GO:0009941	chloroplast envelope	540
GO:0005814	centriole	539
GO:0072686	mitotic spindle	530
GO:0044732	mitotic spindle pole body	528
GO:0000793	condensed chromosome	526
GO:0045179	apical cortex	524
GO:0035085	cilium axoneme	521
GO:0000932	cytoplasmic mRNA processing body	521
GO:0043034	costamere	515
GO:0043235	receptor complex	513
GO:0005623	cell	513
