# Supplementary material for: Transcriptome and proteome dynamics in larvae of the barnacle Balanus Amphitrite from the Red Sea
Source: BMC Genomics. 2015 Dec 15;16:1063. doi: 10.1186/s12864-015-2262-1 (PMC4678614; doi:10.1186/s12864-015-2262-1)
Supplement: Additional file 2: Table S5. — Top 40 abundant genes identified from the transcriptome of newly released nauplii larvae of B. amphitrite. (XLSX 14 kb) [file 12864_2015_2262_MOESM2_ESM.xlsx]

## Sheet: Sheet1
Additional file 2:Table S5: Top 40 abundant genes identified from transctiptome of newly released nauplii larvae of B.amphitrite.
rank	contig	gi.no	description	no. of reads	read length	e-value	alignment score
	no.
1	237806	37048727	elongation factor-1 alpha	1698408	1529	0	1688
2	196033	47777275	NADH dehydrogenase subunit 4	1100166	1080	2.33e-36	342
3	238649	133916482	hypothetical protein	1058327	316	3.18e-08	125
4	383063	120586784	cytochrome c oxidase subunit II	1016553	1504	9.8e-32	301
5	127940	37703927	elongation factor-2	597851	2269	0	3686
6	326600	315115417	ribosomal protein L35A	492101	338	3.43e-40	354
7	306308	156388083	predicted protein	434977	989	1.8e-158	1170
8	254380	300248204	cytochrome oxidase subunit I	426359	209	5.26e-20	216
*9	254915	13235880	cytochrome oxidase subunit I	422696	214	1.44e-11	151
10	256335	449683741	cathepsin L-like	413216	672	4.11e-67	551
11	332519	112984248	ribosomal protein L24	356954	283	1.05e-25	251
12	127261	156388083	predicted protein	351180	873	3.2e-154	1139
*13	367109	52221057	ATP synthase F0 subunit 6	335175	206	4.09e-20	216
14	82110	37703927	elongation factor-2	329999	1295	0	2159
15	127604	156388083	predicted protein	328937	873	3.2e-154	1139
16	349603	227481209	translation elongation factor 1-alpha	326742	228	3.14e-17	188
17	112157	66508439	elongation factor 2-like isoform 1	325752	1219	8.4e-172	1305
18	111898	66508439	elongation factor 2-like isoform 1	315981	1219	8.4e-172	1305
19	379845	442755521	Putative 40s ribosomal protein	314515	519	5.82e-94	724
20	381931	289742033	ribosomal protein S24	305441	398	7.56e-39	340
20	358361	58385536	AGAP005134-PA	303369	1895	0	2460
22	373170	170053583	pupal cuticle protein 78E	303237	233	1.48e-10	150
23	386153	397507688	40S ribosomal protein S15-like isoform 1	281612	472	1.79e-77	604
24	380916	281346354	hypothetical protein	281177	516	2.69e-40	370
*25	126692	52221063	NADH dehydrogenase subunit 6	278687	485	5.51e-66	529
26	386133	58428938	beta-actin, partial	266376	303	3.83e-40	350
27	186287	157129412	hypothetical protein AaeL	266257	1091	7.29e-26	283
28	305831	397507688	40S ribosomal protein S15-like isoform 1	261074	402	1.26e-65	524
29	350393	162957850	cytochrome oxidase subunit I	260176	235	1.49e-07	122
30	374646	195046957	GH24309	254236	251	3.04e-17	190
31	376644	312381728	hypothetical protein AND_05903	253896	353	5.65e-78	617
32	373707	194766521	GF20653	253149	247	2.65e-10	144
33	260511	115746711	40S ribosomal protein S28-like	249175	331	8.19e-35	306
34	234296	345488241	40S ribosomal protein S24-like isoform 2	248675	324	3.96e-51	424
35	279801	355428282	hypothetical protein	243689	519	7.71e-60	490
36	324381	321467552	hypothetical protein DAPPUDRAFT_231081	242632	226	1.81e-17	194
37	40925	9626381	capsid protein	240012	5434	0	2313
38	279966	323435382	actin	239035	387	1.8e-86	674
39	338773	424675954	replication-associated protein A	237011	5464	0	2836
40	350039	389608253	ribosomal protein S11	235217	224	2.6e-08	127
