# Supplementary material for: Transcriptome and proteome dynamics in larvae of the barnacle Balanus Amphitrite from the Red Sea
Source: BMC Genomics. 2015 Dec 15;16:1063. doi: 10.1186/s12864-015-2262-1 (PMC4678614; doi:10.1186/s12864-015-2262-1)
Supplement: Additional file 3: Table S6. — Top 30 Pfam domains predicted from the transcriptome of newly released nauplii of B. amphitrite. (XLSX 11 kb) [file 12864_2015_2262_MOESM3_ESM.xlsx]

## Sheet: Sheet1
Additional file 3: Table S6: Top 30 Pfam domains predicted in the transcriptome of newly released nauplii of B.amphitrite.
PFAM ID	PFAM description	unique contigs
PF00078	Reverse transcriptase	1322
	(RNA-dependent DNA polymerase)
PF13465	Zinc-finger double domain	950
PF00069	Protein kinase domain	930
PF00400	WD domain, G-beta repeat	691
PF07679	Immunoglobulin I-set domain	682
PF00665	Integrase core domain	527
PF00096	Zinc finger, C2H2 type	479
PF12796	Ankyrin repeats (3 copies)	385
PF00089	Trypsin	369
PF00076	RNA recognition motif.	362
	(RRM, RBD, or RNP domain)
PF00067	Cytochrome P450	347
PF13894	C2H2-type zinc finger	347
PF13855	Leucine rich repeat	319
PF00041	Fibronectin type III domain	313
PF07714	Protein tyrosine kinase	307
PF03372	Endonuclease/Exonuclease/	304
	phosphatase family
PF07690	Major Facilitator Superfamily	287
PF01391	Collagen triple helix repeat (20 copies)	283
PF00651	BTB/POZ domain	261
PF00083	Sugar (and other) transporter	249
PF00071	Ras family	247
PF00135	Carboxylesterase family	244
PF00001	7 transmembrane receptor	235
	(rhodopsin family)
PF00063	Myosin head (motor domain)	228
PF00209	Sodium:neurotransmitter	227
	symporter family
PF00595	PDZ domain (DHR or GLGF)	217
PF13895	Immunoglobulin domain	211
PF00059	Lectin C-type domain	203
PF00225	Kinesin motor domain	202
PF00270	DEAD/DEAH box helicase	195
