# Supplementary material for: Transcriptome and proteome dynamics in larvae of the barnacle Balanus Amphitrite from the Red Sea
Source: BMC Genomics. 2015 Dec 15;16:1063. doi: 10.1186/s12864-015-2262-1 (PMC4678614; doi:10.1186/s12864-015-2262-1)
Supplement: Additional file 4: Table S7 — The number of contigs linked to the Reactome pathway in newly released nauplii larvae of B. amphitrite. (XLSX 10 kb) [file 12864_2015_2262_MOESM4_ESM.xlsx]

## Sheet: Sheet1
Additional file 4: Table S7. The number of contigs linked to reactome pathway in newly released nauplii larvae of B.amphitrite.
Reactome ID	REACTOME description	no. of contigs
REACT_111217	Metabolism	10128
REACT_111102	Signal Transduction	7089
REACT_6900	Immune System	6381
REACT_71	Gene Expression	5774
REACT_116125	Disease	5478
REACT_17015	Metabolism of proteins	4381
REACT_111045	Developmental Biology	4246
REACT_604	Hemostasis	3999
REACT_115566	Cell Cycle	2875
REACT_13685	Neuronal System	2444
REACT_11123	Membrane Trafficking	2238
REACT_21257	Metabolism of RNA	1692
REACT_21300	Mitotic M-M/G1 phases	1648
REACT_111155	Cell-Cell communication	1510
REACT_118779	Extracellular matrix organization	1376
REACT_578	Apoptosis	1339
REACT_17044	Muscle contraction	1202
REACT_1675	mRNA Processing	1154
REACT_1788	Transcription	1076
REACT_216	DNA Repair	801
REACT_383	DNA Replication	760
REACT_115655	Metabolism	585
REACT_24972	Circadian Clock	548
REACT_111183	Meiosis	460
REACT_115612	DNA replication and repair	385
REACT_75800	Meiotic Synapsis	207
REACT_120956	Cellular responses to stress	196
