# Supplementary material for: Transcriptome and proteome dynamics in larvae of the barnacle Balanus Amphitrite from the Red Sea
Source: BMC Genomics. 2015 Dec 15;16:1063. doi: 10.1186/s12864-015-2262-1 (PMC4678614; doi:10.1186/s12864-015-2262-1)
Supplement: Additional file 5: Table S8. — Identified proteins and fold change ratios for Hong Kong and Red Sea larvae. (XLSX 168 kb) [file 12864_2015_2262_MOESM5_ESM.xlsx]

## Sheet: Sheet1
Additional file 5-Table S8. List of proteins identified with fold change ratios of Hong Kong and Red Sea larvae.
				Fold change ratio
Proteins	Accession Number	HKR1-114	HKR2-114	HKR3-114	HKR4-115	HKR5-115	HKR6-115	RSR1-116	RSR2-116	RSR3-116	RSR4-117	RSR5-117	RSR6-117
[1266 - 139] (REVERSE SENSE) gi|55976640|sp|P68555.1|ACT_TAESO RecName: Full=Actin	Contig_159998_23 (+1)	0.9735	0.8115	0.9845	0.7	0.8	0.7	1.1	1.4	1.5	1	1.2	1.2
[1379 - 303] (REVERSE SENSE) gi|37048727|gb|AAQ88221.1| elongation factor-1 alpha [Chthamalus fragilis]	Contig_237806_13	1.0805	0.9762	0.8868	0.6	0.6	0.6	1.6	1.9	1.7	1.6	1.8	1.6
[335 - 27] (REVERSE SENSE) gi|410932519|ref|XP_003979641.1| PREDICTED: uncharacterized protein LOC101077311 [Takifugu rubripes]	Contig_195037_5 (+1)	1.2005	1.0009	1.0486	0.7	0.8	0.8	2.1	2.2	2	1.8	1.9	1.8
[29 - 1690] gi|58385536|ref|XP_314018.2| AGAP005134-PA [Anopheles gambiae str. PEST]	Contig_358361_2	1.3703	0.9576	0.9776	0.9	1	1	1.4	1.2	1.3	1.4	1.2	1.3
[49 - 1062] gi|48095525|ref|XP_392313.1| PREDICTED: tubulin beta-1 chain [Apis mellifera]	Contig_194654_3	0.9498	1.0922	0.9791	1	1	1	1.6	1.5	1.7	1.5	1.4	1.5
[262 - 630] gi|14269422|gb|AAK58064.1|AF378198_4 histone H2B [Rhynchosciara americana]	Contig_299636_2	0.8551	0.9466	1.2686	1	1.1	1.1	1.2	1.5	1.3	1.2	1.5	1.3
[8642 - 3] (REVERSE SENSE) gi|189527793|ref|XP_687696.3| PREDICTED: neuroblast differentiation-associated protein AHNAK [Danio rerio]	Contig_283585_97	0.9766	1.0088	1.0438	1	1	0.9	0.8	0.9	1	0.8	0.9	1
[77 - 2269] gi|37703927|gb|AAR01285.1| elongation factor-2 [Chthamalus fragilis]	Contig_127940_1	1.0817	1.1919	0.9891	1	1.1	1	0.9	1.1	1	0.9	1.2	1
[509 - 3] (REVERSE SENSE) gi|321476143|gb|EFX87104.1| myosin heavy chain isoform 1 [Daphnia pulex]	Contig_194113_4	0.8506	0.9579	1.0348	1.1	1	1	0.8	0.8	0.8	0.9	0.8	0.8
[131 - 1603] gi|345480744|ref|XP_003424206.1| PREDICTED: lamin Dm0-like isoform 2 [Nasonia vitripennis]	Contig_385212_6	0.9836	0.923	0.9126	0.9	1.1	1	1.1	0.9	1	1	1	1
[401 - 3] (REVERSE SENSE) gi|170029190|ref|XP_001842476.1| myosin heavy chain [Culex quinquefasciatus]	Contig_295766_4	1.0403	1.3128	1.0525	0.9	1	0.9	1	1.1	1	0.9	1	0.9
[105 - 410] gi|328702403|ref|XP_001952092.2| PREDICTED: myosin heavy chain, muscle isoform 1 [Acyrthosiphon pisum]	Contig_322346_2	1.0394	0.9475	1.0274	1.1	1.2	1.2	0.8	0.8	0.9	0.9	0.9	1
[715 - 308] (REVERSE SENSE) gi|391344312|ref|XP_003746445.1| PREDICTED: uncharacterized protein LOC100902368 [Metaseiulus occidentalis]	Contig_144552_2 (+2)	0.9221	0.8226	1.133	1	1.1	1	0.6	0.8	1	0.7	0.9	1.1
[68 - 508] gi|380025506|ref|XP_003696514.1| PREDICTED: actin, indirect flight muscle-like isoform 2 [Apis florea]	Contig_103842_3	1.0447	1.156	0.9415	0.7	0.8	0.8	1.4	1.9	2.1	1.2	1.6	1.8
[79 - 543] gi|332374754|gb|AEE62518.1| unknown [Dendroctonus ponderosae]	Contig_112405_1	0.9655	0.9958	0.8999	0.8	0.8	0.8	2.3	2.3	2.2	2.2	2.2	2
[423 - 1] (REVERSE SENSE) gi|260805156|ref|XP_002597453.1| hypothetical protein BRAFLDRAFT_122621 [Branchiostoma floridae]	Contig_105891_4	1.1234	0.9058	1.1906	1.2	1	1.2	0.8	0.8	0.9	0.9	0.8	0.9
[5 - 556] gi|25453074|sp|Q9NH49.1|KARG_CALSI RecName: Full=Arginine kinase; Short=AK	Contig_353733_1	1.0864	1.2071	1.0087	0.5	1	0.8	2.4	1	1.1	1.8	1	1
[67 - 660] gi|29468050|gb|AAN74984.1| 70kDa heat shock protein [Amphibalanus amphitrite]	Contig_381741_2	1.0202	1.1322	0.8149	0.9	0.9	0.8	0.7	0.7	0.6	0.7	0.5	0.6
[8 - 973] gi|91077414|ref|XP_975386.1| PREDICTED: similar to conserved hypothetical protein [Tribolium castaneum]	Contig_218766_2	1.0312	0.828	0.8788	0.9	0.9	1	1.1	1	0.7	0.9	0.8	0.7
[10 - 567] gi|167683058|gb|ABZ91671.1| actin [Plectreurys tristis]	Contig_128098_3	0.8082	1.1507	0.853	1.1	0.9	1	1.4	1	0.8	1.4	0.9	0.8
[8 - 805] gi|74901606|sp|Q5G5C4.1|RS3A_PERAM RecName: Full=40S ribosomal protein S3a	Contig_218044_2 (+1)	0.9834	0.9176	1.101	1.1	1.1	1.1	1.2	1	1	1.3	1.1	1.1
[770 - 3] (REVERSE SENSE) gi|31338868|dbj|BAC77082.1| glyceraldehyde-3-phosphate dehydrogenase [Procambarus clarkii]	Contig_277073_6	0.9768	0.9765	1.122	0.9	1.2	1.2	1	1.3	1.4	1	1.1	1.3
[48 - 1619] gi|350409228|ref|XP_003488661.1| PREDICTED: heterogeneous nuclear ribonucleoprotein Q-like [Bombus impatiens]	Contig_126936_6	0.82	1.0488	0.723	0.9	0.9	0.9	1.5	1.2	1.3	1.4	1.2	1.3
[626 - 3] (REVERSE SENSE) gi|332023471|gb|EGI63714.1| Far upstream element-binding protein 1 [Acromyrmex echinatior]	Contig_385104_5 (+1)	0.9183	0.998	0.932	1.1	1	1	0.9	0.8	1	1.1	0.8	1.1
[410 - 3] (REVERSE SENSE) gi|307199045|gb|EFN79769.1| 60 kDa heat shock protein, mitochondrial [Harpegnathos saltator]	Contig_381894_2	0.8094	0.936	1.085	1	0.9	1	0.7	0.8	0.7	0.7	0.7	0.6
[11 - 790] gi|264667395|gb|ACY71283.1| ribosomal protein S4 [Chrysomela tremula]	Contig_280947_4 (+1)	0.9739	0.7934	0.8736	1	1	1.1	1	1	1	1.1	1	1.1
[892 - 2] (REVERSE SENSE) gi|321467260|gb|EFX78251.1| hypothetical protein DAPPUDRAFT_213150 [Daphnia pulex]	Contig_328329_5	0.8384	0.8376	0.9153	1	1	1	0.7	0.7	0.8	0.7	0.8	0.8
[67 - 834] gi|29468050|gb|AAN74984.1| 70kDa heat shock protein [Amphibalanus amphitrite]	Contig_378296_2	0.8726	0.9637	0.9558	1	0.9	1	1.4	1.6	1.4	1.3	1.4	1.3
[1072 - 50] (REVERSE SENSE) gi|321457956|gb|EFX69032.1| mitochondrial malate dehydrogenase [Daphnia pulex]	Contig_330159_5	1.6132	0.9889	0.9866	0.8	0.9	0.8	0.8	0.8	0.8	0.6	0.7	0.7
[76 - 537] gi|403279661|ref|XP_003931365.1| PREDICTED: nucleoside diphosphate kinase B [Saimiri boliviensis boliviensis]	Contig_333068_2 (+1)	1.0372	1.1399	1.2156	1.1	1.1	1.2	0.4	0.6	0.6	0.4	0.6	0.6
[170 - 3] (REVERSE SENSE) gi|74027080|gb|AAZ94631.1| elongation factor 1-alpha [Amphibalanus amphitrite]	Contig_301209_1	0.7903	0.8707	0.7624	0.6	0.7	0.8	2	1.8	1.6	1.9	1.8	1.8
[54 - 497] gi|158300588|ref|XP_552148.2| AGAP012056-PA [Anopheles gambiae str. PEST]	Contig_212992_1 (+1)	0.9125	0.9206	0.9996	1.2	1.3	1.2	1	1	1	1.1	1.1	1.1
[897 - 1] (REVERSE SENSE) gi|308052947|gb|ADO00930.1| endoplasmic reticulum protein 57 [Penaeus monodon]	Contig_145007_8	0.8731	1.2677	1.1691	1	1	1.2	0.8	0.7	0.8	0.8	0.7	0.9
[447 - 10] (REVERSE SENSE) gi|62083465|gb|AAX62457.1| ribosomal protein L17 isoform B [Lysiphlebus testaceipes]	Contig_33958_3 (+1)	1.0492	0.9395	0.8505	0.9	0.9	0.9	1.2	1.2	1.1	1.1	1	1
[230 - 739] gi|383859152|ref|XP_003705060.1| PREDICTED: nesprin-1-like [Megachile rotundata]	Contig_354963_2	1.1977	0.9856	0.7926	0.8	1	1	0.6	0.7	0.7	0.5	0.8	0.7
[434 - 3] (REVERSE SENSE) gi|157129785|ref|XP_001661764.1| chaperonin-60kD, ch60 [Aedes aegypti]	Contig_360053_3	0.9286	0.9779	1.0234	1	1	0.9	1.3	1.2	1.3	1.4	1.2	1.3
[14 - 229] gi|2493028|sp|Q25117.1|ATPB_HEMPU RecName: Full=ATP synthase subunit beta, mitochondrial; Flags: Precursor	Contig_269360_1	0.9685	0.9771	1.0226	0.8	0.8	0.9	0.7	1.1	1.2	0.6	1.1	1.1
[520 - 26] (REVERSE SENSE) gi|158187856|gb|ABW23217.1| ribosomal protein rpl12 [Eurythoe complanata]	Contig_60085_7 (+1)	0.9792	1.0994	0.983	1	0.9	0.9	0.9	1	1.1	0.9	0.9	1
[634 - 32] (REVERSE SENSE) gi|340714819|ref|XP_003395921.1| PREDICTED: paramyosin, long form-like [Bombus terrestris]	Contig_333961_3	1.0768	0.9477	1.0943	0.9	0.9	0.9	1.1	1.2	1	1.1	1.1	1
[2 - 463] gi|363739435|ref|XP_003642170.1| PREDICTED: 40S ribosomal protein S15a isoform X2 [Gallus gallus]	Contig_141427_4	1.1253	1.3638	1.0764	1	1	1	0.7	0.7	0.6	0.6	0.5	0.5
[36 - 473] gi|225711720|gb|ACO11706.1| 40S ribosomal protein S9 [Caligus rogercresseyi]	Contig_351805_2	1.0949	0.9124	0.6999	0.9	1	1	0.9	0.7	0.7	0.8	0.6	0.7
[37 - 795] gi|157108721|ref|XP_001650358.1| alcohol dehydrogenase [Aedes aegypti]	Contig_385865_3	0.9028	0.6584	1.0058	1.1	1.1	1	1.5	1.4	1.4	1.6	1.6	1.5
[23 - 577] gi|198139671|gb|ACH81781.1| fructose 1,6-bisphosphate aldolase [Artemia franciscana]	Contig_242946_2	0.8926	0.7879	1.0152	1	1.1	1.1	0.5	0.6	0.6	0.5	0.7	0.7
[54 - 545] gi|307212786|gb|EFN88457.1| Myosin heavy chain, muscle [Harpegnathos saltator]	Contig_376047_2	0.5516	1.0453	0.5491	1.6	1.9	1.8	0.7	0.8	0.8	1	1.1	1
[38 - 316] gi|2493028|sp|Q25117.1|ATPB_HEMPU RecName: Full=ATP synthase subunit beta, mitochondrial; Flags: Precursor	Contig_214306_2 (+1)	0.9847	0.9668	0.9028	0.8	0.8	0.8	1.2	1.3	1.5	0.9	1	1.1
[4 - 327] gi|321476143|gb|EFX87104.1| myosin heavy chain isoform 1 [Daphnia pulex]	Contig_357578_1	0.8619	1.0444	0.9997	1.3	1.2	1.4	0.8	0.8	0.9	0.9	1	1.1
[49 - 717] gi|321474005|gb|EFX84971.1| hypothetical protein DAPPUDRAFT_34614 [Daphnia pulex]	Contig_53291_3 (+1)	0.923	0.9703	0.8883	1	1	1	1	1.1	1.1	1	1	1.1
[27 - 1139] gi|321469876|gb|EFX80854.1| hypothetical protein DAPPUDRAFT_303718 [Daphnia pulex]	Contig_179323_2	0.9575	0.999	0.899	0.8	0.9	0.9	1.5	1.2	1.2	1.3	1	1.1
[112 - 579] gi|189239929|ref|XP_001813306.1| PREDICTED: similar to Myosin heavy chain CG17927-PF isoform 1 [Tribolium castaneum]	Contig_10868_1	1.1445	1.0195	0.9287	1	0.9	0.9	0.9	0.9	1	0.8	0.9	1
[1019 - 3] (REVERSE SENSE) gi|2570845|gb|AAB82291.1| sarco/endoplasmic reticulum Ca2+-ATPase [Procambarus clarkii]	Contig_31952_7	0.9124	1.0297	1.2036	1.4	1.3	1.4	1.2	1	1	1.3	1.2	1.2
[2401 - 107] (REVERSE SENSE) gi|166706856|ref|NP_001098066.2| aubergine protein [Bombyx mori]	Contig_385160_25 (+1)	0.7494	0.8753	1.06	0.8	1	1	1.4	0.9	1.3	1.4	1	1.3
[34 - 669] gi|242006231|ref|XP_002423957.1| myosin-9, putative [Pediculus humanus corporis]	Contig_140376_2	0.7936	0.7304	0.9873	0.9	1	0.9	1.6	1.6	1.4	1.8	1.6	1.5
[1281 - 7] (REVERSE SENSE) gi|242019841|ref|XP_002430367.1| Flotillin-1, putative [Pediculus humanus corporis]	Contig_238911_13	0.7248	0.9387	0.8833	1	1.1	1	1	1.1	1.1	1	1.2	1.1
[52 - 261] gi|332271601|gb|AEE36486.1| protein disulfide isomerase 2 [Fenneropenaeus chinensis]	Contig_326926_1 (+1)	0.7805	0.517	1.1536	1.1	1	1	0.6	0.6	0.7	0.6	0.6	0.7
[30 - 377] gi|112983926|ref|NP_001037402.1| arginine kinase [Bombyx mori]	Contig_344930_2	0.9202	1.1293	1.4009	0.8	0.8	0.8	1	1	1	0.9	0.8	1
[5 - 1435] gi|321470922|gb|EFX81896.1| hypothetical protein DAPPUDRAFT_302792 [Daphnia pulex]	Contig_111351_4	0.8881	0.8987	0.7959	0.7	1	1	0.8	0.9	0.8	0.6	0.8	0.7
[1 - 621] gi|195427891|ref|XP_002062010.1| GK16879 [Drosophila willistoni]	Contig_316718_4	1.0504	0.6758	1.166	0.8	0.8	0.8	1	0.8	0.8	1.1	0.7	0.8
[389 - 3] (REVERSE SENSE) gi|189339121|dbj|BAG41813.1| cyclophilin A [Haemaphysalis longicornis]	Contig_149743_6	0.8907	0.8267	0.8169	0.7	0.9	1.3	1.8	2	2.3	1.7	1.8	2.7
[612 - 244] (REVERSE SENSE) gi|91095403|ref|XP_966580.1| PREDICTED: similar to His2A:CG31618 CG31618-PA [Tribolium castaneum]	Contig_31751_6 (+1)	1.2638	1.1827	0.8502	1	0.8	0.8	0.9	0.7	0.7	1	0.7	0.6
[15 - 503] gi|189235323|ref|XP_975184.2| PREDICTED: similar to AGAP012407-PA [Tribolium castaneum]	Contig_103707_2	0.9457	1.0985	1.0464	1.1	1.1	1.1	0.7	0.6	0.7	0.9	0.7	0.9
[977 - 3] (REVERSE SENSE) gi|242009697|ref|XP_002425619.1| T-complex protein 1 subunit theta, putative [Pediculus humanus corporis]	Contig_198142_12	1.2241	1.0818	0.8852	0.8	1	1	0.9	1.1	0.9	0.9	1.2	0.9
[881 - 3] (REVERSE SENSE) gi|91080775|ref|XP_968281.1| PREDICTED: similar to rab gdp-dissociation inhibitor [Tribolium castaneum]	Contig_381712_7	1.0379	0.7338	1.0786	0.8	0.9	0.8	1.2	1.2	1.3	1.2	1.2	1.3
[120 - 1] (REVERSE SENSE) gi|47550717|ref|NP_999867.1| ADP/ATP translocase 1 [Danio rerio]	Contig_213432_2	1.0208	0.9496	1.0207	1.2	1.3	1.2	0.8	0.8	0.7	0.8	0.8	0.8
[407 - 3] (REVERSE SENSE) gi|225712010|gb|ACO11851.1| RNA-binding protein 1 [Lepeophtheirus salmonis]	Contig_218788_1 (+1)	1.1244	0.7989	1.3286	1.3	1.2	1.2	1.1	1.2	1.2	1.2	1.3	1.3
[374 - 3] (REVERSE SENSE) gi|428230094|gb|AFY98827.1| tropomyosin [Jasus lalandii]	Contig_258803_1	1.0723	1.1729	0.9596	1.2	1.3	1.5	0.5	0.7	0.7	0.6	0.9	0.9
[392 - 3] (REVERSE SENSE) gi|321475563|gb|EFX86525.1| hypothetical protein DAPPUDRAFT_307836 [Daphnia pulex]	Contig_260766_3	1.4125	1.432	1.0046	0.9	1	1	1	0.8	1	0.9	0.9	1
[352 - 2] (REVERSE SENSE) gi|321463228|gb|EFX74245.1| hypothetical protein DAPPUDRAFT_307391 [Daphnia pulex]	Contig_307781_5 (+1)	0.8651	1.206	0.9376	1.2	1.3	1.2	0.7	0.8	0.7	0.8	0.9	0.8
[380 - 3] (REVERSE SENSE) gi|321476143|gb|EFX87104.1| myosin heavy chain isoform 1 [Daphnia pulex]	Contig_284134_3	1.1303	1.1133	0.9929	1.3	1.3	1.3	0.9	0.9	0.9	1	1	1
[51 - 530] gi|321468858|gb|EFX79841.1| hypothetical protein DAPPUDRAFT_231006 [Daphnia pulex]	Contig_68290_3 (+1)	0.9804	0.9714	1.0376	1.1	1.2	1.2	0.7	0.7	0.9	0.8	0.9	1
[49 - 534] gi|347968697|ref|XP_003436270.1| AGAP002858-PB [Anopheles gambiae str. PEST]	Contig_75019_3	1.0326	1.1746	0.8072	1.3	1.2	1.2	0.7	0.8	0.8	0.8	0.8	0.9
[77 - 421] gi|325303798|tpg|DAA34568.1| TPA_exp: ADP/ATP translocase [Amblyomma variegatum]	Contig_179853_1	1.4977	0.9304	1.2791	1.2	1.2	1.1	1.1	1	1	1.4	1.3	1.1
[4 - 204] gi|357627201|gb|EHJ76968.1| alkaline phosphatase [Danaus plexippus]	Contig_232567_1	1.0942	0.8324	1.0016	1	1	1	1.4	1.3	1.1	1.4	1.3	1.2
[300 - 115] (REVERSE SENSE) gi|91086775|ref|XP_972721.1| PREDICTED: similar to ATP synthase gamma chain, mitochondrial [Tribolium castaneum]	Contig_332896_3 (+1)	1.2207	0.9309	0.9773	1.4	1.3	1.2	1.3	1.4	1.2	1.4	1.4	1.3
[1971 - 298] (REVERSE SENSE) gi|383859152|ref|XP_003705060.1| PREDICTED: nesprin-1-like [Megachile rotundata]	Contig_129093_11 (+1)	0.9872	1.1545	1.2796	1.1	1.1	1.2	1	1	1	1.1	1.1	1.1
[1139 - 3] (REVERSE SENSE) gi|380023226|ref|XP_003695426.1| PREDICTED: LOW QUALITY PROTEIN: myosin heavy chain, non-muscle-like [Apis florea]	Contig_381823_7	1.1732	1.0838	1.1249	1	1	1.1	0.8	0.7	0.8	0.9	0.7	0.8
[1087 - 263] (REVERSE SENSE) gi|449665609|ref|XP_004206182.1| PREDICTED: major egg antigen-like [Hydra magnipapillata]	Contig_216349_6 (+2)	0.9026	0.8579	1.2095	0.8	0.9	0.9	2.4	2	2	2.6	2.1	2.3
[142 - 705] gi|225707598|gb|ACO09645.1| 40S ribosomal protein S3 [Osmerus mordax]	Contig_82074_5	1.0385	1.0821	1.0397	1	1	1	0.8	0.8	0.8	0.8	0.8	0.8
[81 - 332] gi|307352167|gb|ADJ94951.2| voltage-dependent anion-selective channel [Eriocheir sinensis]	Contig_303566_2	1.0639	1.0854	1.0512	1.4	1.3	1.3	1.6	1.4	1.2	1.8	1.4	1.3
[394 - 11] (REVERSE SENSE) gi|158298828|ref|XP_318987.4| AGAP009869-PA [Anopheles gambiae str. PEST]	Contig_307597_3 (+1)	0.9427	0.8015	1.075	1.1	1	1.3	1.4	1.4	1.3	2.2	1.6	1.6
[109 - 675] gi|289742857|gb|ADD20176.1| 60s ribosomal protein L9 [Glossina morsitans morsitans]	Contig_8334_4	1.0568	1.3303	1.2546	1.1	1.1	1.1	0.9	1	1.1	1	1	1.2
[16 - 1257] gi|189234525|ref|XP_976164.2| PREDICTED: similar to GA10507-PA isoform 4 [Tribolium castaneum]	Contig_163319_1	1.1172	0.8712	0.933	0.9	1	1	1.1	0.9	1.1	1.2	1	1.2
[33 - 491] gi|260166759|gb|ACX32991.1| RE09522p [Drosophila melanogaster]	Contig_289429_2 (+1)	0.7002	0.924	1.1583	1	1	0.9	0.7	0.8	0.8	0.7	0.8	0.8
[748 - 2] (REVERSE SENSE) gi|242020543|ref|XP_002430712.1| Polyadenylation factor subunit, putative [Pediculus humanus corporis]	Contig_317426_4	0.7303	0.8616	0.8053	1.1	1	1	1	1.2	1.1	1.2	1.4	1.4
[159 - 1088] gi|260800359|ref|XP_002595101.1| hypothetical protein BRAFLDRAFT_115230 [Branchiostoma floridae]	Contig_277242_2	1.4474	1.0771	1.2463	1	1	1	0.7	0.8	0.8	0.7	0.8	0.8
[298 - 2] (REVERSE SENSE) gi|223585573|gb|ACM91676.1| F1F0-ATP synthase beta subunit [Marsupenaeus japonicus]	Contig_359321_5	1.052	0.8724	1.2141	0.7	0.7	0.8	1.8	2	1.9	1.6	1.7	1.6
[63 - 1304] gi|345496179|ref|XP_001603746.2| PREDICTED: nucleolar protein 56-like [Nasonia vitripennis]	Contig_260594_1	0.896	0.9811	1.0504	1	1	0.9	1	0.9	1.1	1	1	1.1
[6 - 1523] gi|355329972|dbj|BAL14281.1| binding protein [Oryzias latipes]	Contig_328032_1 (+1)	0.9408	0.7938	0.9611	1.1	1.1	1.1	1	1.1	1.1	1	1	1
[112 - 372] gi|291236389|ref|XP_002738122.1| PREDICTED: mitochondrial trifunctional protein, alpha subunit-like, partial [Saccoglossus kowalevskii]	Contig_379408_1	1.2355	1.6175	1.0283	1.2	1.1	1.2	0.9	1	1	1	1.1	1
[908 - 3] (REVERSE SENSE) gi|89892739|gb|AAW49253.2| heat shock protein 90 [Liriomyza sativae]	Contig_69988_8 (+1)	0.723	0.8804	0.9016	1	1	1.1	0.9	0.6	0.8	0.8	0.6	0.8
[505 - 41] (REVERSE SENSE) gi|383849427|ref|XP_003700346.1| PREDICTED: 40S ribosomal protein S11-like [Megachile rotundata]	Contig_161957_7	1.8733	1.1767	1.1112	0.9	1	0.9	0.9	0.9	0.8	0.8	0.8	0.8
[112 - 480] gi|153792009|ref|NP_001093319.1| heterogeneous nuclear ribonucleoprotein A1 [Bombyx mori]	Contig_218267_2 (+1)	1.3015	1.0715	1.0328	0.9	0.9	0.8	1.3	1.2	1.1	1.4	1.2	1
[40 - 402] gi|321476143|gb|EFX87104.1| myosin heavy chain isoform 1 [Daphnia pulex]	Contig_333024_2	0.7428	1.0319	0.5978	1.1	1.1	1	1	0.8	0.7	1	0.9	0.8
[525 - 1] (REVERSE SENSE) gi|346467049|gb|AEO33369.1| hypothetical protein [Amblyomma maculatum]	Contig_65872_8	1.174	1.002	1.0163	1.1	1.1	1.1	1.1	1.2	1.4	1.2	1.3	1.5
[544 - 71] (REVERSE SENSE) gi|242010172|ref|XP_002425850.1| 60S ribosomal protein L24, putative [Pediculus humanus corporis]	Contig_230337_5	0.7164	1.1023	0.7335	1.2	0.9	1	0.5	1	1	0.6	1	0.9
[25 - 1512] gi|321476143|gb|EFX87104.1| myosin heavy chain isoform 1 [Daphnia pulex]	Contig_284218_3	1.0137	1.1975	0.7403	0.9	0.8	0.9	0.7	0.8	0.7	0.6	0.7	0.7
[120 - 371] gi|401327|sp|P31401.1|VATB_MANSE RecName: Full=V-type proton ATPase subunit B; Short=V-ATPase subunit B; AltName: Full=Vacuolar proton pump subunit B	Contig_358029_1	0.9048	1.0643	0.9854	0.6	0.7	0.6	2.7	2.2	2.2	2.3	2.1	2
[766 - 242] (REVERSE SENSE) gi|115953018|ref|XP_789435.2| PREDICTED: prohibitin-like [Strongylocentrotus purpuratus]	Contig_155671_7	1.0611	1.0408	1.2287	1.3	1.1	1.3	1	1	1.1	1.2	1.2	1.2
[109 - 384] gi|312370728|gb|EFR19061.1| hypothetical protein AND_23138 [Anopheles darlingi]	Contig_256494_2 (+2)	0.7349	1.0705	0.8664	0.9	0.9	1	1.1	0.9	0.8	0.9	0.8	0.7
[15 - 359] gi|321469582|gb|EFX80562.1| hypothetical protein DAPPUDRAFT_188180 [Daphnia pulex]	Contig_303137_1 (+1)	0.9886	1.2706	0.9537	0.7	0.9	0.7	2.2	1.3	1.3	2.2	1.4	1.4
[283 - 47] (REVERSE SENSE) gi|395526016|ref|XP_003765171.1| PREDICTED: uncharacterized protein LOC100920892 [Sarcophilus harrisii]	Contig_380187_3	1.9587	1.1367	0.6939	1.1	1.1	1.1	0.9	0.9	0.9	1	0.9	1
[455 - 3] (REVERSE SENSE) gi|242024312|ref|XP_002432572.1| heterogeneous nuclear ribonucleoprotein k, putative [Pediculus humanus corporis]	Contig_260437_2	1.0038	1.0421	1.0065	1	1	1.1	0.8	0.7	0.8	0.9	0.8	0.9
[25 - 1302] gi|24642031|ref|NP_511157.2| Flotillin-2, isoform B [Drosophila melanogaster]	Contig_278679_3 (+1)	1.1343	1.1672	1.1783	0.9	0.9	0.9	0.8	1	0.9	0.8	0.8	0.8
[18 - 590] gi|387598203|gb|AFJ91757.1| ribosomal protein S7 [Ostrea edulis]	Contig_330273_1	1.0504	1.1251	0.8383	0.7	0.8	0.6	1.5	1.3	1.4	1.2	1.2	1.2
[535 - 83] (REVERSE SENSE) gi|195381475|ref|XP_002049474.1| GJ20727 [Drosophila virilis]	Contig_34628_6	0.8164	0.8722	0.7296	0.9	0.8	0.9	1.2	1.2	1.6	1.2	1.1	1.4
[38 - 553] gi|389608227|dbj|BAM17725.1| ribosomal protein S18 [Papilio xuthus]	Contig_144387_3 (+1)	0.9814	0.9542	1.0121	1.1	1	1.1	1	1	1	1	0.9	0.9
[301 - 2] (REVERSE SENSE) gi|4139713|pdb|1DSS|G Chain G, Structure Of Active-Site Carboxymethylated D-Glyceraldehyde-3- Phosphate Dehydrogenase From Palinurus Versicolor	Contig_353185_4	0.815	0.8047	0.7524	0.7	0.8	0.8	1.1	1.2	1.2	1.2	1.2	1.2
[662 - 3] (REVERSE SENSE) gi|48142798|ref|XP_393614.1| PREDICTED: 60S ribosomal protein L7 [Apis mellifera]	Contig_355243_5	0.9109	0.8239	0.9117	0.9	0.8	0.8	0.8	0.8	0.9	0.7	0.8	0.8
[9 - 665] gi|225711954|gb|ACO11823.1| Actin, muscle [Lepeophtheirus salmonis]	Contig_368856_3	0.7176	1.2371	0.92	1	0.9	1	2.1	1.9	1.6	1.8	1.8	1.5
[317 - 3] (REVERSE SENSE) gi|383864867|ref|XP_003707899.1| PREDICTED: heat shock protein 83-like [Megachile rotundata]	Contig_359376_6	0.9589	1.0143	0.9758	1.4	1.4	1.2	0.8	0.7	0.6	1	0.8	0.7
[57 - 632] gi|14269419|gb|AAK58061.1|AF378198_1 histone H1 [Rhynchosciara americana]	Contig_140739_1 (+1)	1.3144	1.005	1.0648	1	0.9	0.9	1	1	0.9	1.1	1.1	1
[538 - 2] (REVERSE SENSE) gi|357628251|gb|EHJ77641.1| poly A binding protein [Danaus plexippus]	Contig_383210_4	0.7571	0.9144	1.0935	1	1	1	0.9	1.1	0.9	0.9	1.1	0.9
[350 - 3] (REVERSE SENSE) gi|392875438|gb|AFM86551.1| ribosomal protein S13 [Callorhinchus milii]	Contig_238244_5	1.0546	1.0078	1.0596	1.1	0.9	1	0.8	0.9	0.7	0.8	0.8	0.8
[38 - 703] gi|17136796|ref|NP_476908.1| vacuolar H[+]-ATPase 55kD B subunit, isoform B [Drosophila melanogaster]	Contig_248559_2 (+1)	0.9555	0.8308	1.2354	0.9	1	1	0.6	0.8	0.8	0.7	0.9	0.8
[617 - 3] (REVERSE SENSE) gi|189239927|ref|XP_001814139.1| PREDICTED: similar to Myosin heavy chain CG17927-PF isoform 7 [Tribolium castaneum]	Contig_260515_10	0.913	0.8328	1.0489	1.3	1.2	1.1	0.7	0.8	0.7	0.9	0.9	0.8
[282 - 10] (REVERSE SENSE) gi|403182615|gb|EAT44541.2| AAEL004112-PA, partial [Aedes aegypti]	Contig_218540_4	0.9787	0.979	0.985	1	1.2	1.2	1.2	1.4	1.3	1.3	1.3	1.3
[397 - 20] (REVERSE SENSE) gi|62083447|gb|AAX62448.1| ribosomal protein L36 [Lysiphlebus testaceipes]	Contig_162407_3	0.8822	0.9788	1.0428	0.9	0.9	0.9	1.3	1.3	1.1	1.2	1.1	1
[570 - 1] (REVERSE SENSE) gi|321465459|gb|EFX76460.1| hypothetical protein DAPPUDRAFT_306188 [Daphnia pulex]	Contig_350932_2	0.9371	0.9435	0.8815	0.7	0.7	1.1	1	0.7	0.9	0.9	0.7	0.9
[84 - 1028] gi|164685130|gb|ABY66598.1| pyruvate kinase 3 [Litopenaeus vannamei]	Contig_355829_5	0.8801	1.1249	1.2755	0.9	0.8	0.9	1.1	1	0.9	0.9	0.8	0.8
[38 - 5779] gi|332016542|gb|EGI57423.1| Titin [Acromyrmex echinatior]	Contig_302733_4	1.1384	1.2134	1.2592	1.1	1	1	0.8	0.8	1	0.9	0.8	1.1
[33 - 320] gi|380026457|ref|XP_003696968.1| PREDICTED: alkaline phosphatase 4-like [Apis florea]	Contig_325834_1	0.8681	1.1232	1.2257	0.9	0.9	0.8	1.2	1.2	1.3	1.1	1.1	1.3
[28 - 315] gi|346465739|gb|AEO32714.1| hypothetical protein [Amblyomma maculatum]	Contig_362585_2	0.7405	1.3939	0.9133	1	1	1	1.6	1.2	1.2	1.7	1.3	1.3
[114 - 569] gi|91080533|ref|XP_972324.1| PREDICTED: similar to alpha actinin CG4376-PB [Tribolium castaneum]	Contig_85939_2	1.099	0.901	1.0382	1	1	1	1	1	1.1	1	1	1
[231 - 1] (REVERSE SENSE) gi|328706798|ref|XP_001948923.2| PREDICTED: sodium/potassium-transporting ATPase subunit alpha-like isoform 1 [Acyrthosiphon pisum]	Contig_25364_7	0.904	0.8297	0.9495	0.9	1	1	1.3	0.8	0.9	1	0.9	0.9
[854 - 3] (REVERSE SENSE) gi|17506425|ref|NP_491955.1| Protein AHCY-1 [Caenorhabditis elegans]	Contig_199662_3	1.4678	1.3882	0.9192	1	1	1	0.6	0.6	0.6	0.6	0.6	0.7
[6193 - 2] (REVERSE SENSE) gi|189527793|ref|XP_687696.3| PREDICTED: neuroblast differentiation-associated protein AHNAK [Danio rerio]	Contig_177539_77	0.9685	1.1327	1.107	1	1	1	0.9	1	0.8	0.9	0.9	0.8
[48 - 2012] gi|307213781|gb|EFN89117.1| Muscle M-line assembly protein unc-89 [Harpegnathos saltator]	Contig_384871_3	0.9508	0.8699	0.9607	1.1	1	1	0.8	0.7	0.7	0.8	0.7	0.7
[49 - 456] gi|328783177|ref|XP_397307.3| PREDICTED: 60S ribosomal protein L10a isoform 1 [Apis mellifera]	Contig_198564_1	1.0841	1.0703	0.9814	1.2	1.1	1	1.1	1	0.9	1.2	0.9	0.9
[5 - 391] gi|307352167|gb|ADJ94951.2| voltage-dependent anion-selective channel [Eriocheir sinensis]	Contig_148065_1	1.0881	0.9363	0.8333	1.1	1.1	1.1	1	1	1.1	1	0.9	1
[34 - 255] gi|18378600|gb|AAL68638.1|AF458289_1 cellular retinoic acid/retinol binding protein [Metapenaeus ensis]	Contig_377482_1	0.9543	0.9458	0.9066	1.1	1	1	0.6	0.5	0.6	0.6	0.5	0.5
[273 - 1] (REVERSE SENSE) gi|205371730|gb|ACI04663.1| tropomyosin [Jasus lalandii]	Contig_348908_2	1.0336	1.0219	1.1222	0.9	0.9	0.9	0.8	0.8	0.7	0.8	0.8	0.7
[637 - 104] (REVERSE SENSE) gi|321478018|gb|EFX88976.1| myosin regulatory light chain [Daphnia pulex]	Contig_182418_4	0.9499	1.0675	0.9165	0.4	0.6	0.7	1.2	1.1	1.1	0.7	0.8	0.9
[73 - 669] gi|321463189|gb|EFX74207.1| Cct5-prov protein [Daphnia pulex]	Contig_359280_3	0.9868	0.9815	1.1742	1	1	0.9	0.9	0.9	1	0.8	0.9	0.9
[125 - 559] gi|195444791|ref|XP_002070031.1| GK11833 [Drosophila willistoni]	Contig_356685_5	1.4112	0.8058	1.0879	1.3	1	1.1	2.4	2.5	2.4	2.6	3.1	2.4
[1535 - 3] (REVERSE SENSE) gi|167676448|gb|ABZ91537.1| vitellogenin [Tigriopus japonicus]	Contig_11340_21	0.7042	0.949	1.004	0.5	0.4	0.6	4.4	3.1	3.1	4.9	3.6	3.6
[95 - 883] gi|383863382|ref|XP_003707160.1| PREDICTED: calcium-transporting ATPase sarcoplasmic/endoplasmic reticulum type-like [Megachile rotundata]	Contig_50797_3 (+1)	0.555	0.9076	0.9248	1.2	1.4	1.1	1.2	1	1	1.1	1.1	1
[15 - 386] gi|58386537|ref|XP_314835.2| AGAP008724-PA [Anopheles gambiae str. PEST]	Contig_194740_2	0.8049	1.4938	0.9112	1	0.9	0.9	0.9	1	1	0.8	0.8	0.8
[105 - 440] gi|170589085|ref|XP_001899304.1| protein disulphide isomerase [Brugia malayi]	Contig_218918_2	1.1172	1.0643	0.9535	1	1	1	0.8	0.8	0.8	0.8	0.8	0.8
[38 - 604] gi|389608757|dbj|BAM17990.1| vacuolar H[+]-ATPase 55kD B subunit [Papilio xuthus]	Contig_263232_1	0.8435	1.0262	0.8348	0.8	0.8	0.9	1.2	1.2	1.2	1.1	1.1	1.2
[91 - 528] gi|358334157|dbj|GAA52604.1| long-chain-acyl-CoA dehydrogenase [Clonorchis sinensis]	Contig_333779_2	0.9458	0.9597	0.9772	0.8	0.8	0.9	1.2	1.1	1	1.1	1	1
[154 - 396] gi|264667455|gb|ACY71313.1| ribosomal protein L32 [Chrysomela tremula]	Contig_15851_2	1.0307	1.0433	0.9615	1	0.9	1	1.1	1	1.1	1	0.8	1
[14 - 337] gi|315115417|gb|ADT80681.1| ribosomal protein L35A [Euphydryas aurinia]	Contig_326600_1	1.2265	1.0716	0.9791	1.1	1.1	1	1	0.9	0.9	1.1	1	0.9
[606 - 154] (REVERSE SENSE) gi|195439984|ref|XP_002067839.1| GK12506 [Drosophila willistoni]	Contig_96777_5	0.9261	0.9897	1.1034	1.3	1.1	1.1	1.2	1.1	1.2	1.3	1.1	1.2
[593 - 3] (REVERSE SENSE) gi|260785199|ref|XP_002587650.1| hypothetical protein BRAFLDRAFT_267717 [Branchiostoma floridae]	Contig_303268_5	0.8961	0.9046	1.0152	0.9	1	1	0.8	0.8	0.8	0.7	0.8	0.8
[3402 - 1] (REVERSE SENSE) gi|61743961|ref|NP_033773.1| AHNAK nucleoprotein isoform 1 [Mus musculus]	Contig_357274_32	1.0132	1.0435	1.1568	0.9	1	0.8	2	1.4	1.4	2.3	1.4	1.7
[52 - 417] gi|321479194|gb|EFX90150.1| hypothetical protein DAPPUDRAFT_299958 [Daphnia pulex]	Contig_219943_1	0.9672	1.1104	0.9914	0.8	0.9	0.9	0.8	0.6	0.8	0.7	0.5	0.8
[476 - 3] (REVERSE SENSE) gi|224046001|ref|XP_002191878.1| PREDICTED: cytosolic non-specific dipeptidase [Taeniopygia guttata]	Contig_54317_4	1.0518	1.0754	0.9566	1.2	1	1	1.7	1.5	2.1	1.8	1.6	2.3
[23 - 1012] gi|385268555|gb|AFI56372.1| isocitrate dehydrogenase [Mytilus trossulus]	Contig_150655_4	1.0611	1.0808	0.9576	1.2	1.1	1	1.1	1	1.1	1.4	1.1	1.1
[37 - 747] gi|66560172|ref|XP_392660.2| PREDICTED: t-complex protein 1 subunit alpha-like isoform 1 [Apis mellifera]	Contig_101905_1	1.0275	1.0894	1.0494	1	1.1	1.2	1.3	1.4	1.8	1.4	1.3	1.7
[326 - 3] (REVERSE SENSE) gi|126571553|gb|ABO21408.1| pyruvate kinase [Litopenaeus vannamei]	Contig_260745_5	0.9554	0.9648	1.0487	1	1	1	0.9	0.8	0.9	0.9	0.8	0.8
[293 - 3] (REVERSE SENSE) gi|355714004|gb|AES04857.1| proteasome subunit, alpha type, 6, partial [Mustela putorius furo]	Contig_385238_7 (+1)	0.9931	1.2302	1.234	1	1	0.9	0.8	0.9	0.8	0.9	0.9	0.8
[25 - 480] gi|350415276|ref|XP_003490589.1| PREDICTED: 60S ribosomal protein L4-like [Bombus impatiens]	Contig_385290_2	0.9962	0.967	1.1313	0.9	0.9	0.9	1.1	1	1.2	1.1	1	1.2
[1474 - 77] (REVERSE SENSE) gi|307777580|emb|CBW31641.1| elongation factor 1 alpha [Macrostomum lignano]	Contig_79551_26	1.3146	1.2777	0.9705	0.7	0.9	0.8	1.1	1.3	1.1	1.2	1.5	1.2
[20 - 211] gi|340725447|ref|XP_003401081.1| PREDICTED: upstream activation factor subunit spp27-like [Bombus terrestris]	Contig_310189_1 (+1)	0.9592	0.715	0.9811	0.8	1.1	1.1	1.1	1	1	0.9	1.2	1.1
[433 - 2] (REVERSE SENSE) gi|325303404|tpg|DAA34121.1| TPA_exp: endoplasmic reticulum glucose-regulated protein [Amblyomma variegatum]	Contig_325805_7 (+1)	1.2371	0.9249	1.1189	0.9	1	1	0.6	0.7	0.8	0.6	0.7	0.8
[15 - 2432] gi|242021935|ref|XP_002431398.1| predicted protein [Pediculus humanus corporis]	Contig_159522_12 (+1)	1.0468	0.9012	0.8458	0.8	0.9	0.9	2.5	2	1.7	2.8	2.2	1.9
[2 - 688] gi|383865898|ref|XP_003708409.1| PREDICTED: stress-induced-phosphoprotein 1-like [Megachile rotundata]	Contig_198974_4	1.1935	1.1016	1.2309	1.1	1	0.9	0.7	0.9	1	0.6	0.8	1
[2 - 208] gi|398650607|dbj|BAM34601.1| waterborne settlement pheromone [Amphibalanus amphitrite]	Contig_272074_2	0.7815	0.9534	1.0667	1	1	1	0.3	0.3	0.3	0.3	0.3	0.3
[31 - 372] gi|90820030|gb|ABD98772.1| putative ribosomal protein L19e [Graphocephala atropunctata]	Contig_127270_1 (+2)	1.5708	1.564	1.1332	0.9	0.9	0.9	1.2	1.3	1.4	1	1.1	1.2
[468 - 22] (REVERSE SENSE) gi|291196119|emb|CAX63049.1| beta actin-like 1 protein [Macrostomum lignano]	Contig_41424_8	0.794	1.776	1.1771	1.1	1	1.1	0.9	0.8	0.8	0.8	0.8	0.8
[543 - 1] (REVERSE SENSE) gi|345484780|ref|XP_001599359.2| PREDICTED: eukaryotic translation initiation factor 4H-like [Nasonia vitripennis]	Contig_112337_3 (+2)	0.8414	1.1091	0.9167	1.1	1	1	0.8	0.8	0.8	0.9	0.8	0.8
[168 - 323] gi|28630346|gb|AAN77894.1| ribosomal protein S3 [Petromyzon marinus]	Contig_213768_2	0.947	1.3684	0.964	1.2	1.3	1.2	1.4	1.5	1.3	1.3	1.4	1.3
[43 - 891] gi|321461529|gb|EFX72560.1| hypothetical protein DAPPUDRAFT_308181 [Daphnia pulex]	Contig_31394_5	1.0719	0.8801	1.0596	0.5	0.5	0.6	1.8	1.7	2.3	1.6	1.4	1.7
[582 - 1] (REVERSE SENSE) gi|383409171|gb|AFH27799.1| ATP-dependent RNA helicase DDX3X isoform 1 [Macaca mulatta]	Contig_356447_6	0.971	0.7243	1.1621	0.8	1	1.4	0.9	1.2	1.4	1	1.4	1.7
[354 - 1] (REVERSE SENSE) gi|121543655|gb|ABM55529.1| putative phosphoglycerate mutase [Maconellicoccus hirsutus]	Contig_284721_4	0.8886	1.109	1.3592	1.1	1.2	1.2	1.2	0.9	1	1.4	1.1	1.1
[41 - 409] gi|67083831|gb|AAY66850.1| 60S acidic ribosomal protein P0 [Ixodes scapularis]	Contig_127364_2 (+2)	0.9952	1.2684	0.9246	1	1	1.1	0.8	0.7	0.8	1	0.9	1
[70 - 798] gi|331031250|gb|AEC50079.1| calreticulin [Pacifastacus leniusculus]	Contig_198693_4	0.985	1.0548	0.9789	1.4	1.3	1.3	0.6	0.7	0.8	0.7	0.9	1
[68 - 655] gi|332375044|gb|AEE62663.1| unknown [Dendroctonus ponderosae]	Contig_329590_2	0.8652	1.0966	0.8868	1	1.1	1	1.2	1.2	1.4	1.1	1.2	1.1
[368 - 66] (REVERSE SENSE) gi|161661027|gb|ABX75380.1| 60S ribosomal protein L35 [Lycosa singoriensis]	Contig_127789_3	1.0047	0.9292	0.8897	1.2	1.1	1	2.1	2.1	1.9	2.5	2.3	2.2
[202 - 4416] gi|307200525|gb|EFN80687.1| Titin [Harpegnathos saltator]	Contig_305390_7	0.7772	1.0681	1.0343	1	0.8	0.8	0.7	1.2	0.9	0.8	1	0.9
[328 - 2] (REVERSE SENSE) gi|170058273|ref|XP_001864850.1| glutamate dehydrogenase [Culex quinquefasciatus]	Contig_4332_5	1.1365	0.937	1.0952	1	1	1.1	1.5	0.8	0.9	1.6	0.8	0.9
[805 - 8] (REVERSE SENSE) gi|195350828|ref|XP_002041940.1| GM11458 [Drosophila sechellia]	Contig_259805_12 (+2)	0.7141	1.0537	1.0878	0.9	1	0.9	1.2	1.2	0.9	1.2	1.2	0.8
[48 - 197] gi|158187844|gb|ABW23211.1| ribosomal protein rps21 [Eurythoe complanata]	Contig_232887_1	1.067	0.9669	1.0736	1	1	1	0.6	0.9	0.8	0.6	0.8	0.7
[434 - 186] (REVERSE SENSE) gi|346470533|gb|AEO35111.1| hypothetical protein [Amblyomma maculatum]	Contig_284445_5 (+1)	1.1246	1.0366	1.0924	0.9	0.7	0.7	0.6	0.7	0.6	0.5	0.6	0.5
[4 - 294] gi|321464463|gb|EFX75471.1| hypothetical protein DAPPUDRAFT_306760 [Daphnia pulex]	Contig_161926_2	1.1645	1.1838	1.153	0.9	0.9	0.9	1.6	1.6	1.4	1.5	1.4	1.3
[131 - 484] gi|345496148|ref|XP_001600011.2| PREDICTED: prohibitin-2 [Nasonia vitripennis]	Contig_333663_2	0.99	0.8408	0.8094	0.8	0.9	0.8	1.9	1.3	1.4	2	1.1	1.2
[22 - 546] gi|405978696|gb|EKC43065.1| Alpha-aminoadipic semialdehyde dehydrogenase [Crassostrea gigas]	Contig_378542_1	1.0114	0.8966	0.9923	1.1	1.1	1.1	0.9	0.8	1	1	0.8	1
[19 - 198] gi|321476144|gb|EFX87105.1| myosin heavy chain isoform 2 [Daphnia pulex]	Contig_987_1	1.6933	1.0982	1.4436	1	1	1	0.7	0.8	0.8	0.8	0.8	0.9
[281 - 3] (REVERSE SENSE) gi|2493028|sp|Q25117.1|ATPB_HEMPU RecName: Full=ATP synthase subunit beta, mitochondrial; Flags: Precursor	Contig_268363_3	1.3873	0.978	0.9341	0.7	0.9	0.9	0.9	0.8	0.9	1.1	0.7	0.9
[168 - 383] gi|45454238|gb|AAS65798.1| arginine kinase [Balanus glandula]	Contig_301657_1	0.9467	0.9267	1.1337	0.8	0.8	0.8	1	1	1	1	0.9	1
[25 - 324] gi|405952464|gb|EKC20273.1| Spliceosome RNA helicase BAT1 [Crassostrea gigas]	Contig_163590_1 (+1)	0.8712	0.8502	0.9375	1	0.9	0.9	1.4	2.1	2	1.3	1.8	1.9
[69 - 206] gi|148669476|gb|EDL01423.1| peptidylprolyl isomerase F (cyclophilin F), isoform CRA_c [Mus musculus]	Contig_189706_2	0.9096	1.0453	0.9087	1.1	1.1	1	1.4	1.4	1.5	1.5	1.5	1.5
[310 - 2] (REVERSE SENSE) gi|114052707|ref|NP_001040272.1| receptor for activated protein kinase C RACK 1 isoform 2 [Bombyx mori]	Contig_194501_4	1.0733	1.5527	0.8465	0.8	0.9	0.9	1.7	1.4	1.5	1.7	1.4	1.4
[578 - 3] (REVERSE SENSE) gi|345480174|ref|XP_001607303.2| PREDICTED: myosin heavy chain, muscle isoform 1 [Nasonia vitripennis]	Contig_75363_2	1.0024	0.9922	0.8669	1	1.1	1.1	0.6	0.6	0.6	0.6	0.6	0.6
[267 - 1] (REVERSE SENSE) gi|260908516|gb|ACX53977.1| cytochrome c oxidase subunit Va [Rhipicephalus sanguineus]	Contig_110916_3	1.012	1.3808	1.0266	1.4	1.5	1.5	0.7	1.1	0.8	0.9	1.3	1
[11 - 427] gi|193582510|ref|XP_001951708.1| PREDICTED: glutamate dehydrogenase, mitochondrial-like [Acyrthosiphon pisum]	Contig_112862_2 (+1)	0.9672	1.2181	0.8016	0.8	0.9	0.9	1.6	1.6	1.6	1.5	1.5	1.7
[19 - 489] gi|91083819|ref|XP_973530.1| PREDICTED: similar to hydroxyacyl-coenzyme A dehydrogenase [Tribolium castaneum]	Contig_144456_1 (+1)	1.0036	0.9988	1.2372	1	1	1.1	1.2	1.1	1.1	1.2	1.2	1.1
[478 - 2] (REVERSE SENSE) gi|359326583|gb|AEV23880.1| glutathione S transferase class delta [Blattella germanica]	Contig_332765_6	0.8989	0.8532	0.7807	1	1.1	1	0.8	0.9	0.9	1	1.1	1.1
[260 - 3] (REVERSE SENSE) gi|341895659|gb|EGT51594.1| CBN-ACO-2 protein [Caenorhabditis brenneri]	Contig_359240_5	0.9531	1.1087	0.7712	1	1	0.9	0.9	1.1	0.9	1.1	1.1	1.1
[124 - 696] gi|242023873|ref|XP_002432355.1| paramyosin, long form, putative [Pediculus humanus corporis]	Contig_385741_2	0.8409	1.0405	1.1078	1.1	1.1	1	2.4	1.4	1.2	2.4	1.3	1.1
[505 - 2] (REVERSE SENSE) gi|158299618|ref|XP_319705.4| AGAP008952-PA [Anopheles gambiae str. PEST]	Contig_385797_7	1.2222	1.1428	0.9311	1.1	1.1	1	0.9	0.9	0.9	0.9	0.9	0.9
[290 - 3] (REVERSE SENSE) gi|156391813|ref|XP_001635744.1| predicted protein [Nematostella vectensis]	Contig_179906_2 (+1)	0.7705	1.0157	1.3513	1	1.2	1.2	0.8	0.7	0.7	0.8	0.8	0.8
[817 - 2] (REVERSE SENSE) gi|291866|gb|AAA35578.1| ATPase [Homo sapiens]	Contig_188759_8	0.7843	0.7965	1.0291	1	1	1	0.9	1	0.8	1	1.1	0.9
[29 - 466] gi|242010273|ref|XP_002425893.1| 60S ribosomal protein L26, putative [Pediculus humanus corporis]	Contig_307722_2 (+1)	0.8917	0.686	1.0788	0.9	1	1	0.6	0.8	0.8	0.6	0.8	0.9
[9 - 377] gi|357631563|gb|EHJ79033.1| paramyosin [Danaus plexippus]	Contig_284184_1 (+2)	0.8464	0.9104	0.8082	1.1	1.1	1.2	1.1	1.2	1.1	1.2	1.2	1.3
[25 - 375] gi|322790176|gb|EFZ15175.1| hypothetical protein SINV_00296 [Solenopsis invicta]	Contig_376163_2	0.9914	1.078	0.9998	1.1	0.9	0.9	1.5	1.3	1.5	1.5	1.3	1.4
[358 - 2] (REVERSE SENSE) gi|405975211|gb|EKC39792.1| Short-chain specific acyl-CoA dehydrogenase, mitochondrial [Crassostrea gigas]	Contig_260031_5	1.0883	1.1017	1.0163	0.9	0.9	1	0.6	0.7	0.8	0.6	0.6	0.7
[698 - 3] (REVERSE SENSE) gi|194440585|dbj|BAG65665.1| vasa [Gryllus bimaculatus]	Contig_198576_6	0.9596	1.063	0.8973	0.9	0.8	0.9	0.4	0.5	0.5	0.5	0.5	0.6
[412 - 29] (REVERSE SENSE) gi|550021|gb|AAA85658.1| ribosomal protein S5 [Homo sapiens]	Contig_209121_4 (+1)	0.9947	1.0809	0.9607	1	1.1	1.2	1.2	0.9	1	0.9	1	1.1
[1 - 900] gi|156388083|ref|XP_001634531.1| predicted protein [Nematostella vectensis]	Contig_306308_3	1.3605	0.9286	1.3187	0.9	1	0.9	0.6	0.7	0.7	0.6	0.7	0.7
[359 - 3] (REVERSE SENSE) gi|156370042|ref|XP_001628281.1| predicted protein [Nematostella vectensis]	Contig_283795_2 (+1)	1.0399	0.9692	1.0472	0.9	1	1	1	0.9	0.9	0.9	0.9	0.9
[13 - 378] gi|391342918|ref|XP_003745762.1| PREDICTED: probable isocitrate dehydrogenase [NAD] subunit alpha, mitochondrial-like [Metaseiulus occidentalis]	Contig_379695_1	0.9548	0.8663	1.0613	1.1	1.1	1	1	0.9	1.3	1.2	1	1.4
[849 - 403] (REVERSE SENSE) gi|401420042|ref|XP_003874510.1| putative universal minicircle sequence binding protein (UMSBP) [Leishmania mexicana MHOM/GT/2001/U1103]	Contig_68559_10 (+1)	1.1709	1.0081	0.999	1.1	1.1	1.1	0.9	0.8	0.7	1.1	0.8	0.9
[79 - 447] gi|339787896|gb|AEK11985.1| calmin-like protein [Tigriopus californicus]	Contig_355413_1	0.8418	1.137	1.1281	1.2	1.1	1	0.7	0.9	0.8	0.9	0.9	0.8
[54 - 941] gi|410903291|ref|XP_003965127.1| PREDICTED: methylglutaconyl-CoA hydratase, mitochondrial-like [Takifugu rubripes]	Contig_197738_2 (+1)	0.8259	1.0637	1.1969	0.8	1	0.8	1.3	0.8	1.3	1.1	0.8	1.2
[805 - 122] (REVERSE SENSE) gi|410925942|ref|XP_003976438.1| PREDICTED: uncharacterized protein LOC101074667 [Takifugu rubripes]	Contig_359831_6 (+1)	2.2951	0.8477	1.0285	1	0.8	0.8	0.9	0.8	0.8	0.8	0.7	0.7
[38 - 1234] gi|443711829|gb|ELU05417.1| hypothetical protein CAPTEDRAFT_177589 [Capitella teleta]	Contig_352621_3	1.0825	0.8151	0.9582	0.8	1	1	1.1	1.3	1.1	1.1	1.2	1
[8 - 400] gi|397507688|ref|XP_003824320.1| PREDICTED: 40S ribosomal protein S15-like isoform 1 [Pan paniscus]	Contig_305831_1 (+1)	0.8653	0.8568	0.8687	1.2	1.1	1.2	0.9	1	0.9	1.1	1.2	1
[91 - 555] gi|91081397|ref|XP_976147.1| PREDICTED: similar to beta chain spectrin isoform 2 [Tribolium castaneum]	Contig_377735_3	1.0806	1.0686	0.9403	0.8	0.9	0.9	2.1	1.3	1.7	2	1.1	1.5
[407 - 3] (REVERSE SENSE) gi|321479367|gb|EFX90323.1| hypothetical protein DAPPUDRAFT_300086 [Daphnia pulex]	Contig_333506_5	0.9913	1.0173	1.1617	1.3	1	0.8	1.5	1.2	1.2	1.3	1	1.1
[194 - 3] (REVERSE SENSE) gi|13111490|gb|AAK12342.1|AF240817_1 elongation factor-2 [Semibalanus balanoides]	Contig_300361_3	0.8296	1.0566	0.7777	0.8	0.8	0.5	0.9	0.8	1.1	0.7	0.6	0.6
[498 - 1] (REVERSE SENSE) gi|397492349|ref|XP_003817086.1| PREDICTED: sodium-dependent phosphate transport protein 2C [Pan paniscus]	Contig_110200_6	1.0193	1.1788	1.001	0.7	0.6	0.6	2.7	4.3	4.4	2.6	4.4	4.5
[40 - 732] gi|405976016|gb|EKC40540.1| Villin-1 [Crassostrea gigas]	Contig_33508_2 (+1)	0.6954	1.1481	0.961	1	1	1	0.8	0.7	0.7	0.7	0.7	0.6
[1643 - 3] (REVERSE SENSE) gi|321454784|gb|EFX65940.1| hypothetical protein DAPPUDRAFT_332702 [Daphnia pulex]	Contig_53379_12	0.9794	1.1107	1.0405	1.6	1.4	1.4	0.3	0.4	0.4	0.3	0.4	0.4
[106 - 366] gi|357631563|gb|EHJ79033.1| paramyosin [Danaus plexippus]	Contig_332969_2	1.0932	0.8341	0.6395	0.9	0.9	0.8	0.7	0.8	0.8	0.6	0.7	0.6
[270 - 1550] gi|24642031|ref|NP_511157.2| Flotillin-2, isoform B [Drosophila melanogaster]	Contig_377261_4 (+1)	0.7487	0.7028	2.1421	0.9	1	0.9	1.3	1.4	1.3	1.2	1.3	1.3
[8 - 427] gi|312370763|gb|EFR19090.1| hypothetical protein AND_23078 [Anopheles darlingi]	Contig_326174_3 (+1)	1.3291	1.2589	1.3096	1	1.1	1.1	1.8	1.3	1.3	2	1.4	1.6
[347 - 3] (REVERSE SENSE) gi|328899492|gb|AEB54638.1| ribosomal protein L10 [Procambarus clarkii]	Contig_380340_3	1.1142	0.8853	1.0057	0.9	0.8	0.8	1.2	0.9	1	1	0.8	0.8
[57 - 710] gi|321476143|gb|EFX87104.1| myosin heavy chain isoform 1 [Daphnia pulex]	Contig_196343_1	0.9334	1.1471	0.9502	0.8	1	1.1	1	1	1	0.9	1	1.1
[1200 - 1] (REVERSE SENSE) gi|332027695|gb|EGI67763.1| Protein hu-li tai shao [Acromyrmex echinatior]	Contig_359051_6	0.8965	1.0402	1.0845	0.9	1	1	0.6	1.1	1.1	0.6	1	1
[33 - 215] gi|6094086|sp|O65353.1|RL5_HELAN RecName: Full=60S ribosomal protein L5	Contig_276088_2	0.7295	1.2789	1.0407	1	1	1	0.9	1	1	0.9	1	1
[557 - 3] (REVERSE SENSE) gi|207367176|dbj|BAG72108.1| chaperonin eta subunit [Delia antiqua]	Contig_333804_5	0.9747	0.6644	1.1441	0.9	0.9	1.4	1.8	1.5	2	1.6	1.4	2
[25 - 594] gi|321453279|gb|EFX64530.1| hypothetical protein DAPPUDRAFT_334106 [Daphnia pulex]	Contig_377301_1	1.0676	0.9996	0.9738	0.8	0.9	0.8	1.1	0.9	0.9	1.1	0.9	0.9
[93 - 383] gi|91083317|ref|XP_974792.1| PREDICTED: similar to AGAP011504-PA [Tribolium castaneum]	Contig_378450_1	1.3108	1.1373	1.0068	0.9	0.9	0.9	0.8	0.7	0.8	0.8	0.6	0.8
[110 - 397] gi|305690108|gb|ADM64456.1| fatty acid binding protein [Eriocheir sinensis]	Contig_378620_1 (+1)	1.0939	0.8987	0.9595	1.1	1	1	0.5	0.5	0.6	0.5	0.5	0.5
[64 - 666] gi|156549512|ref|XP_001604878.1| PREDICTED: elongation factor Tu, mitochondrial-like [Nasonia vitripennis]	Contig_359979_3 (+1)	0.8042	0.8629	0.9987	0.8	0.9	0.9	0.8	1	0.9	0.7	0.8	0.8
[428 - 3] (REVERSE SENSE) gi|91088569|ref|XP_973042.1| PREDICTED: similar to 3-hydroxyacyl-coa dehyrogenase [Tribolium castaneum]	Contig_307897_5	1.0562	1.0866	0.8299	0.8	1	1.2	1.5	0.9	0.9	1.4	0.9	1
[48 - 389] gi|449676841|ref|XP_002166799.2| PREDICTED: acyl-coenzyme A oxidase 3, peroxisomal-like [Hydra magnipapillata]	Contig_329323_3	1.0046	1.0494	0.929	1.4	1.2	1.3	0.9	0.8	0.8	1	0.9	1
[242 - 3] (REVERSE SENSE) gi|195155326|ref|XP_002018556.1| GL17772 [Drosophila persimilis]	Contig_291897_4	1.0927	1.2408	0.9792	1	1	1	0.8	0.9	1	0.9	0.9	1
[329 - 3] (REVERSE SENSE) gi|242001472|ref|XP_002435379.1| proteasome alpha subunit, putative [Ixodes scapularis]	Contig_359714_6 (+1)	1.0796	1.0144	0.9817	0.9	1	1	1	1	0.8	1	1	0.8
[443 - 3] (REVERSE SENSE) gi|154091298|gb|ABS57456.1| alpha-tubulin [Heliconius melpomene]	Contig_145265_5 (+1)	0.874	0.9841	1.0134	1	1.1	1	1.3	1.5	1.4	1.4	1.5	1.3
[104 - 487] gi|45360641|ref|NP_988994.1| NHP2-like protein 1 [Xenopus (Silurana) tropicalis]	Contig_248679_1 (+1)	0.9822	0.9531	0.8632	1	0.9	0.9	0.9	0.9	0.9	0.9	0.9	0.9
[157 - 645] gi|321458548|gb|EFX69614.1| hypothetical protein DAPPUDRAFT_62015 [Daphnia pulex]	Contig_179553_2	0.8977	0.8932	1.0407	1.1	1	1	1.2	1.1	1	1.1	1.1	1
[124 - 1464] gi|77735360|ref|NP_001029376.1| tubulin alpha-1C chain [Bos taurus]	Contig_358955_6	1.0131	1.0648	1.0174	1	0.8	1	1.4	3.2	2.1	1.5	3.6	2.5
[67 - 144] gi|292397848|gb|ADE27964.1| arginine kinase [Heliothis virescens]	Contig_383235_1	1.0459	1.1072	1.0522	1.2	1	1	1.7	1.7	1.5	1.9	1.8	1.6
[541 - 2] (REVERSE SENSE) gi|195377220|ref|XP_002047390.1| GJ11955 [Drosophila virilis]	Contig_318804_6	1.2662	1.2293	0.7665	0.8	0.8	0.9	1.1	1.2	1.4	1	1.1	1.2
[170 - 3] (REVERSE SENSE) gi|34597148|gb|AAQ77149.1| elongation factor 2 [Ballophilus australiae]	Contig_277137_2	1.1879	0.8762	0.9602	1	0.9	0.9	0.9	0.8	0.9	0.8	0.7	0.8
[75 - 818] gi|62955565|ref|NP_001017796.1| S-formylglutathione hydrolase [Danio rerio]	Contig_112577_5	1.0596	0.9849	0.8531	1	1	0.9	1.1	1	1	1.2	0.9	1
[31 - 621] gi|242020772|ref|XP_002430825.1| laminin A chain, putative [Pediculus humanus corporis]	Contig_386035_2	1.0979	0.702	1.9131	1	1	1	1.1	1.2	1.1	1	1.1	1.1
[8 - 427] gi|324540918|gb|ADY49604.1| 60S ribosomal protein L23, partial [Ascaris suum]	Contig_246253_1	0.8409	1.1735	0.7145	1.3	1.2	1.1	0.9	1	1	1	1.1	1.1
[511 - 2] (REVERSE SENSE) gi|156554459|ref|XP_001601449.1| PREDICTED: aspartate aminotransferase, cytoplasmic-like [Nasonia vitripennis]	Contig_382926_8	1.0563	1.0826	0.9815	1.3	1.2	1.2	0.9	0.9	0.9	1.1	1	1
[461 - 3] (REVERSE SENSE) gi|241997152|gb|ACS75353.1| ER protein gp78 [Locusta migratoria]	Contig_356893_4	0.6152	0.73	1.2274	1	1.2	1.2	0.6	0.7	0.7	0.6	0.7	0.7
[43 - 309] gi|147901093|ref|NP_001085486.1| ribosomal protein L7a [Xenopus laevis]	Contig_390789_1	1.191	1.0596	1.1848	0.9	0.9	1	0.8	0.8	0.9	0.8	0.7	0.8
[76 - 327] gi|443728283|gb|ELU14697.1| hypothetical protein CAPTEDRAFT_176947 [Capitella teleta]	Contig_308081_1	1.8987	1.0514	0.8863	1	1	0.9	0.6	1	1.2	0.7	1.2	1.3
[25 - 345] gi|307196173|gb|EFN77830.1| Glutathione S-transferase 1, isoform C [Harpegnathos saltator]	Contig_360398_1	0.9887	0.9455	0.9653	1	1.1	0.9	0.8	0.8	0.8	0.7	0.8	0.7
[7 - 726] gi|56118656|ref|NP_001007998.1| proteasome alpha 4 subunit [Xenopus (Silurana) tropicalis]	Contig_112116_6	1.2048	0.9309	0.9168	1.1	1	1	1.7	1	0.9	1.9	1	1
[1637 - 3] (REVERSE SENSE) gi|189239227|ref|XP_973767.2| PREDICTED: similar to kakapo [Tribolium castaneum]	Contig_383635_8	1.0998	1.0859	0.7975	1	0.9	0.9	0.7	0.7	1	0.6	0.6	0.8
[49 - 501] gi|194753818|ref|XP_001959202.1| GF12176 [Drosophila ananassae]	Contig_236714_2	0.6221	1.4939	1.0497	1.3	1.2	1.2	0.7	0.7	0.8	0.7	0.7	0.7
[41 - 331] gi|318087092|gb|ADV40137.1| actin 5C [Latrodectus hesperus]	Contig_350939_3	0.9012	0.8723	1.2044	0.6	0.6	0.5	8.3	3.6	3.6	5.6	2.9	3.1
[403 - 2] (REVERSE SENSE) gi|242023873|ref|XP_002432355.1| paramyosin, long form, putative [Pediculus humanus corporis]	Contig_127993_3	1.1816	1.3915	0.8864	1.1	1.1	1.1	1	1.4	1.2	1.1	1.4	1.3
[159 - 1040] gi|321476532|gb|EFX87492.1| hypothetical protein DAPPUDRAFT_306482 [Daphnia pulex]	Contig_327918_2	0.7179	1.1109	1.2562	1	1	0.9	1.2	0.9	1.1	1.2	1	1.2
[34 - 654] gi|241177338|ref|XP_002399953.1| D-lactate dehydrognease 2, putative [Ixodes scapularis]	Contig_330446_4	0.6777	1.1002	1.1965	1.1	1.1	1.1	0.8	0.8	0.7	0.8	0.9	0.8
[25 - 654] gi|350398805|ref|XP_003485309.1| PREDICTED: T-complex protein 1 subunit beta-like [Bombus impatiens]	Contig_379574_1	1.1002	0.8097	1.2845	1.1	1	1	0.9	1.1	0.9	0.9	1.1	0.9
[524 - 318] (REVERSE SENSE) gi|157118649|ref|XP_001659196.1| protein disulfide isomerase [Aedes aegypti]	Contig_260320_7 (+1)	1.0568	0.9795	0.9972	0.6	0.9	1	2	1.3	1	1.7	1.3	1
[1153 - 2] (REVERSE SENSE) gi|157137371|ref|XP_001657043.1| purine biosynthesis protein 6, pur6 [Aedes aegypti]	Contig_329156_11	1.1993	1.0462	1.1275	1	1.1	1	1	1.1	1	0.9	1.1	1.1
[4 - 783] gi|291243037|ref|XP_002741413.1| PREDICTED: VITellogenin structural genes (yolk protein genes) family member (vit-1)-like [Saccoglossus kowalevskii]	Contig_9957_2	0.9781	1.2383	0.9744	1	0.7	0.8	1.6	1.8	1.6	1.4	1.7	1.7
[48 - 290] gi|427789505|gb|JAA60204.1| Putative cytochrome b-c1 complex subunit 2 mitochondrial [Rhipicephalus pulchellus]	Contig_331257_1	0.9977	0.8937	0.9794	0.5	0.6	0.7	1.2	1.8	1	1.2	1.9	1.1
[191 - 646] gi|263173267|gb|ACY69895.1| beta tubulin [Cimex lectularius]	Contig_348461_3	1.0974	1.2017	0.9338	0.6	1.1	0.8	1.9	0.9	1.3	1.9	1	1.2
[5 - 730] gi|325188273|emb|CCA22813.1| predicted protein putative [Albugo laibachii Nc14]	Contig_350080_1	0.9275	1.0533	1.1351	1	1.1	1.2	0.9	0.9	0.9	1	1	1.1
[626 - 3] (REVERSE SENSE) gi|443691509|gb|ELT93339.1| hypothetical protein CAPTEDRAFT_157479 [Capitella teleta]	Contig_378146_5	0.8575	1.1246	1.1521	0.5	1.1	1.1	1	0.8	1	0.7	0.9	1
[190 - 621] gi|321479468|gb|EFX90424.1| mitochondrial inner membrane protein-like protein [Daphnia pulex]	Contig_283903_1	0.734	1.0115	1.0805	0.9	1	1	0.5	0.6	0.5	0.5	0.6	0.5
[4 - 471] gi|50344476|emb|CAH04324.1| S10e ribosomal protein [Julodis onopordi]	Contig_260584_3	1.0538	1.021	0.9124	1.1	1	1	0.9	0.7	0.7	1.1	0.9	0.9
[428 - 21] (REVERSE SENSE) gi|307189544|gb|EFN73921.1| Transketolase-like protein 2 [Camponotus floridanus]	Contig_71600_3	0.9754	1.1434	1.0038	1	0.9	0.8	0.8	0.8	0.8	0.7	0.7	0.7
[1268 - 69] (REVERSE SENSE) gi|195109418|ref|XP_001999284.1| GI24428 [Drosophila mojavensis]	Contig_377579_8	1.1743	0.7861	1.0286	1.2	1	1	0.9	0.6	0.6	0.9	0.6	0.6
[140 - 331] gi|321469659|gb|EFX80638.1| hypothetical protein DAPPUDRAFT_318250 [Daphnia pulex]	Contig_333254_2	0.9974	0.916	2.1074	1	0.9	0.9	0.9	0.9	0.8	0.8	0.8	0.7
[134 - 457] gi|427781727|gb|JAA56315.1| Putative fkbp-type peptidyl-prolyl cis-trans isomerase [Rhipicephalus pulchellus]	Contig_133071_1 (+1)	1.0378	0.9571	1.0161	1	1.1	1.1	1.2	1.5	1.7	1.2	1.5	1.7
[1394 - 3] (REVERSE SENSE) gi|332031626|gb|EGI71097.1| Dynamin [Acromyrmex echinatior]	Contig_376919_11	1.1027	1.0267	1.1147	1.1	0.9	1	0.5	3	1.1	0.6	2.9	1.1
[29 - 1069] gi|170064042|ref|XP_001867362.1| conserved hypothetical protein [Culex quinquefasciatus]	Contig_375620_3	1.0234	0.8648	1.072	0.8	0.9	0.8	0.6	0.6	0.6	0.5	0.5	0.5
[461 - 3] (REVERSE SENSE) gi|91082695|ref|XP_971685.1| PREDICTED: similar to AGAP007393-PB [Tribolium castaneum]	Contig_127606_5	1.0038	1.0742	0.8984	1.1	1.2	1.2	0.6	0.6	0.6	0.7	0.7	0.7
[860 - 75] (REVERSE SENSE) gi|346472097|gb|AEO35893.1| hypothetical protein [Amblyomma maculatum]	Contig_215096_7	0.9059	1.2279	0.9752	1	1.1	0.9	0.7	0.8	0.8	0.8	0.8	0.7
[498 - 13] (REVERSE SENSE) gi|345482544|ref|XP_003424618.1| PREDICTED: T-complex protein 1 subunit theta-like isoform 2 [Nasonia vitripennis]	Contig_378932_2	0.8654	0.9849	0.9587	1.1	1	1	1	1	1	1.1	1	1
[356 - 3] (REVERSE SENSE) gi|260803195|ref|XP_002596476.1| hypothetical protein BRAFLDRAFT_130310 [Branchiostoma floridae]	Contig_299597_3	1.1454	0.8598	0.935	0.9	0.9	0.9	1.1	1.1	1.3	0.9	1	1.1
[338 - 147] (REVERSE SENSE) gi|242007836|ref|XP_002424726.1| Profilin, putative [Pediculus humanus corporis]	Contig_385699_2	0.8583	0.9099	0.9408	0.9	1.1	1.1	0.6	0.7	0.8	0.6	0.7	0.9
[515 - 60] (REVERSE SENSE) gi|321465971|gb|EFX76969.1| hypothetical protein DAPPUDRAFT_321849 [Daphnia pulex]	Contig_33399_4	0.9157	0.7945	1.0719	0.8	0.8	0.8	0.9	1.1	1.1	0.9	1.1	1.1
[32 - 943] gi|242023873|ref|XP_002432355.1| paramyosin, long form, putative [Pediculus humanus corporis]	Contig_78085_4	0.8559	0.9759	0.886	1.4	1.5	1.3	0.3	0.2	0.3	0.3	0.2	0.2
[311 - 3] (REVERSE SENSE) gi|321476144|gb|EFX87105.1| myosin heavy chain isoform 2 [Daphnia pulex]	Contig_124530_1 (+1)	0.7823	0.9087	0.9967	0.9	0.9	0.9	0.7	0.8	0.8	0.7	0.8	0.8
[36 - 230] gi|115746711|ref|XP_001200730.1| PREDICTED: 40S ribosomal protein S28-like [Strongylocentrotus purpuratus]	Contig_260511_1 (+2)	1.1837	0.7849	0.9684	1.2	1	1.2	1.1	1.2	1.2	1.2	1	1.3
[7 - 594] gi|91087761|ref|XP_974991.1| PREDICTED: similar to predicted protein [Tribolium castaneum]	Contig_279509_1	1.0806	1.0392	0.9997	0.9	0.9	0.8	0.5	0.6	0.5	0.5	0.6	0.4
[333 - 1] (REVERSE SENSE) gi|29468050|gb|AAN74984.1| 70kDa heat shock protein [Amphibalanus amphitrite]	Contig_348386_5	1.1234	0.8879	1.0356	0.9	0.9	0.9	0.8	2.5	1.7	0.8	2.2	1.5
[44 - 385] gi|321468728|gb|EFX79712.1| hypothetical protein DAPPUDRAFT_304467 [Daphnia pulex]	Contig_329399_1 (+3)	0.8585	0.9761	0.8033	0.7	0.8	0.8	2.7	1.5	1.9	2.6	1.3	1.7
[75 - 1319] gi|270004893|gb|EFA01341.1| tudor [Tribolium castaneum]	Contig_217068_4	0.6944	1.0384	1.2946	0.9	0.9	1	1.2	1.1	1.4	1.3	1.3	1.4
[12 - 473] gi|91090950|ref|XP_967559.1| PREDICTED: similar to AGAP007827-PA isoform 1 [Tribolium castaneum]	Contig_133825_1 (+2)	0.8937	0.9997	1.0725	1	1.1	1.1	1.3	1.3	1.1	1.6	1.5	1.3
[48 - 251] gi|31219017|ref|XP_316740.1| AGAP004654-PA [Anopheles gambiae str. PEST]	Contig_207890_1 (+1)	0.9239	0.9771	1.1135	0.7	0.9	0.9	0.7	0.7	0.7	0.6	0.6	0.6
[1819 - 437] (REVERSE SENSE) gi|18181927|dbj|BAB83860.1| elongation factor 1a [Oreochromis niloticus]	Contig_277398_20 (+1)	1.1292	1.123	1.0644	1.3	1.3	1.2	1.3	1.3	1.4	2.1	2	2.3
[398 - 3] (REVERSE SENSE) gi|442746051|gb|JAA65185.1| Putative splicing factor hnrnp-f, partial [Ixodes ricinus]	Contig_261039_4	0.8406	0.9309	0.8363	1	1	1.1	0.6	0.7	0.7	0.5	0.7	0.7
[66 - 476] gi|395856967|ref|XP_003800888.1| PREDICTED: uncharacterized protein LOC100945316 [Otolemur garnettii]	Contig_385126_1	1.0402	1.1251	1.3186	1	1	1	1.2	1	1.2	1.1	1.1	1.2
[256 - 1896] gi|380018369|ref|XP_003693102.1| PREDICTED: LOW QUALITY PROTEIN: titin-like [Apis florea]	Contig_94284_4 (+1)	0.8621	1.0236	1.0657	0.9	0.9	0.8	0.5	0.5	0.5	0.4	0.5	0.4
[460 - 2] (REVERSE SENSE) gi|405976336|gb|EKC40848.1| hypothetical protein CGI_10026535 [Crassostrea gigas]	Contig_93000_2	0.9507	0.7779	1.1405	1.1	1.3	1.2	1	0.7	0.7	1	0.7	0.7
[467 - 3] (REVERSE SENSE) gi|321476144|gb|EFX87105.1| myosin heavy chain isoform 2 [Daphnia pulex]	Contig_386001_4	0.9109	0.747	1.0429	1.2	1.1	1	0.6	0.6	0.8	0.8	0.7	0.8
[183 - 1412] gi|307202624|gb|EFN81945.1| Eukaryotic peptide chain release factor subunit 1 [Harpegnathos saltator]	Contig_333266_6	0.7794	0.8853	0.9983	1.1	1.1	1.1	0.8	0.6	0.9	0.9	0.7	1
[37 - 879] gi|332022835|gb|EGI63108.1| Nucleosome assembly protein 1-like 4 [Acromyrmex echinatior]	Contig_35473_3 (+1)	0.9552	1.1645	1.215	0.9	1	1	1.2	1.1	1.3	1	1	1.1
[264 - 1] (REVERSE SENSE) gi|156373935|ref|XP_001629565.1| predicted protein [Nematostella vectensis]	Contig_152014_3	0.9762	0.9132	77.0993	1.1	1.1	1.1	0.8	1	0.8	0.9	1.1	0.9
[71 - 673] gi|146446845|gb|ABQ41277.1| mitochondrial NADP+ isocitrate dehydrogenase 2 [Artemia franciscana]	Contig_26021_7	1.0521	1.0809	1.0182	1.3	1.3	1.2	0.9	0.9	0.8	1.1	1	1
[46 - 291] gi|91082037|ref|XP_970725.1| PREDICTED: similar to AGAP004744-PA [Tribolium castaneum]	Contig_112319_1	1.083	0.9398	1.0327	0.9	1	0.8	1	1.2	0.9	1	1.3	1
[159 - 458] gi|115953018|ref|XP_789435.2| PREDICTED: prohibitin-like [Strongylocentrotus purpuratus]	Contig_255611_2	0.8968	1.1082	1.0645	1.4	1.1	1.2	2	1.4	1.6	2.1	1.4	1.6
[37 - 1011] gi|357609159|gb|EHJ66325.1| hypothetical protein KGM_00459 [Danaus plexippus]	Contig_358970_3	1.0031	0.9997	0.8831	1.3	1.2	1.2	1	0.8	0.8	1	0.9	0.8
[731 - 3] (REVERSE SENSE) gi|198417183|ref|XP_002128280.1| PREDICTED: acyl-coenzyme A oxidase 3, peroxisomal [Ciona intestinalis]	Contig_359024_8	0.9862	0.9281	0.9882	0.9	0.9	0.8	1	1	1.2	0.9	0.9	1.1
[326 - 3] (REVERSE SENSE) gi|241150039|ref|XP_002406283.1| conserved hypothetical protein [Ixodes scapularis]	Contig_379680_2	1.2234	0.9411	0.9458	1	1	1	0.8	0.9	1	0.7	0.8	0.8
[786 - 1] (REVERSE SENSE) gi|405955564|gb|EKC22634.1| Cytoplasmic aconitate hydratase [Crassostrea gigas]	Contig_352259_6	1.0303	1.0365	1.1934	1	0.9	1	1.1	1.2	1	1.2	1.2	1
[341 - 3] (REVERSE SENSE) gi|67970463|dbj|BAE01574.1| unnamed protein product [Macaca fascicularis]	Contig_112460_5 (+4)	0.7836	1.2523	1.0018	1.1	1.2	1.2	0.6	0.8	0.7	0.8	0.8	0.8
[56 - 448] gi|157131684|ref|XP_001655924.1| hypothetical protein AaeL_AAEL012161 [Aedes aegypti]	Contig_344401_1	1.0949	1.1371	1.1126	0.8	0.9	1	1.8	1.4	1.2	1.8	1.5	1.2
[334 - 3480] gi|350413804|ref|XP_003490119.1| PREDICTED: twitchin-like [Bombus impatiens]	Contig_68012_7	0.9378	0.8383	0.8234	1.1	1.2	1.1	0.6	0.7	0.8	0.6	0.8	0.9
[341 - 3] (REVERSE SENSE) gi|170048592|ref|XP_001870703.1| T-complex protein 1 subunit gamma [Culex quinquefasciatus]	Contig_216705_3 (+3)	0.8959	0.9778	1.0338	1.1	1.1	1	0.7	0.7	0.7	0.8	0.8	0.7
[1465 - 2] (REVERSE SENSE) gi|270014773|gb|EFA11221.1| hypothetical protein TcasGA2_TC005186 [Tribolium castaneum]	Contig_359089_13	1.0573	0.8338	0.8586	0.8	1	1.1	0.6	0.7	0.6	0.5	0.7	0.6
[955 - 725] (REVERSE SENSE) gi|194765513|ref|XP_001964871.1| GF22728 [Drosophila ananassae]	Contig_359419_9	1.0087	1.0501	1.1044	1.1	1.1	0.9	0.6	0.7	0.7	0.5	0.6	0.6
[7 - 978] gi|321466408|gb|EFX77404.1| hypothetical protein DAPPUDRAFT_305840 [Daphnia pulex]	Contig_89173_3	0.9409	0.8991	0.8419	0.9	0.8	0.8	0.6	1.1	0.5	0.5	1	0.5
[85 - 423] gi|443693866|gb|ELT95139.1| hypothetical protein CAPTEDRAFT_157629 [Capitella teleta]	Contig_255640_2	1.2857	0.8726	1.0421	1	1.1	1	1.4	0.9	1.3	1.4	1.1	1.3
[20 - 847] gi|407731564|gb|AFU25668.1| Na+,K+ ATPase alpha-subunit 1 [Boisea trivittata]	Contig_231813_1	0.969	1.1856	1.3261	1.2	1	1.1	0.7	0.8	0.8	0.9	0.8	0.7
[383 - 48] (REVERSE SENSE) gi|307203227|gb|EFN82382.1| 60S ribosomal protein L30 [Harpegnathos saltator]	Contig_144321_4	1.0004	0.9408	0.6975	0.9	0.8	0.7	0.8	1.1	0.7	0.7	1	0.6
[245 - 3] (REVERSE SENSE) gi|321471988|gb|EFX82959.1| hypothetical protein DAPPUDRAFT_230714 [Daphnia pulex]	Contig_324083_2	1.0673	1.1309	0.9544	1.1	1	0.9	1.2	0.9	0.9	1.1	0.9	0.9
[149 - 3] (REVERSE SENSE) gi|114153218|gb|ABI52775.1| ribosomal protein S20 [Argas monolakensis]	Contig_349575_3	0.893	0.9979	1.0448	1.1	1.2	1	0.8	0.7	0.8	0.8	0.8	0.8
[125 - 643] gi|322784969|gb|EFZ11740.1| hypothetical protein SINV_11249 [Solenopsis invicta]	Contig_307306_3	1.1115	1.1339	0.7712	0.9	0.9	0.8	1	1.2	1.2	0.9	1.2	1
[399 - 1] (REVERSE SENSE) gi|156388328|ref|XP_001634653.1| predicted protein [Nematostella vectensis]	Contig_356245_4	0.9639	0.9628	0.9186	1.3	1.3	1.2	1.1	1.1	0.9	1.2	1.3	1.1
[28 - 246] gi|2665654|gb|AAB88449.1| polyadenylate binding protein [Petromyzon marinus]	Contig_362712_1	0.8612	1.1262	1.111	1.1	1.1	1.2	1	0.8	0.9	1	0.8	1
[383 - 3] (REVERSE SENSE) gi|195151257|ref|XP_002016564.1| GL11651 [Drosophila persimilis]	Contig_377698_3	0.9309	0.9295	1.252	0.7	0.8	0.8	2	1.2	1.2	1.6	1.1	1
[1 - 339] gi|160550187|gb|ABX44798.1| putative 40S ribosomal protein RPS26 [Flustra foliacea]	Contig_125710_3 (+1)	1.0132	1.2697	0.9917	0.5	1.1	1	3.3	1.7	1.2	2.4	1.5	1.2
[61 - 489] gi|225712356|gb|ACO12024.1| 40S ribosomal protein S23 [Lepeophtheirus salmonis]	Contig_18133_2	1.1387	0.9551	1.0642	0.9	0.9	0.8	0.6	0.8	0.8	0.5	0.7	0.8
[31 - 648] gi|47212941|emb|CAF92618.1| unnamed protein product [Tetraodon nigroviridis]	Contig_351562_1 (+1)	0.9562	1.0943	0.9086	0.9	1.2	1.1	0.8	0.9	0.9	0.6	0.9	0.9
[3863 - 3] (REVERSE SENSE) gi|403305460|ref|XP_003943283.1| PREDICTED: periaxin [Saimiri boliviensis boliviensis]	Contig_385955_39	1.1962	1.5575	0.9004	0.9	0.8	0.8	0.7	0.6	1	0.6	0.6	1
[160 - 339] gi|282160306|gb|ADA79523.1| heat shock protein 70 [Moina mongolica]	Contig_357416_1	0.8847	0.8761	0.7789	1.5	1.4	1.2	0.6	0.6	0.6	0.7	0.7	0.6
[227 - 30] (REVERSE SENSE) gi|268567251|ref|XP_002639930.1| Hypothetical protein CBG08266 [Caenorhabditis briggsae]	Contig_235504_2 (+2)	0.84	1.0073	0.8315	1	1	1	0.7	0.7	0.7	0.6	0.7	0.6
[482 - 168] (REVERSE SENSE) gi|312382542|gb|EFR27965.1| hypothetical protein AND_04739 [Anopheles darlingi]	Contig_217922_7	1.1581	0.9477	0.9151	1.4	1.4	1.4	0.6	0.6	0.7	0.8	0.7	0.8
[223 - 759] gi|389608501|dbj|BAM17860.1| elongation factor 1 beta [Papilio xuthus]	Contig_34900_6	0.9224	1.0302	0.9749	0.8	0.8	0.9	2.4	2.2	1.8	3	2.5	1.9
[278 - 3] (REVERSE SENSE) gi|443711674|gb|ELU05339.1| hypothetical protein CAPTEDRAFT_170724 [Capitella teleta]	Contig_359906_5	1.0598	1.1608	0.9867	0.7	0.8	0.9	1.6	1.5	1.7	1.2	1.3	1.4
[100 - 429] gi|332372660|gb|AEE61472.1| unknown [Dendroctonus ponderosae]	Contig_96865_2	1.0474	1.0821	0.7806	1	1	1	0.8	0.7	0.8	0.8	0.8	0.8
[10 - 1230] gi|350420346|ref|XP_003492480.1| PREDICTED: arginyl-tRNA synthetase, cytoplasmic-like [Bombus impatiens]	Contig_260294_4	1.1892	1.0066	1.251	1.1	1.1	1	0.6	1	1	0.6	1	1
[15 - 506] gi|322789355|gb|EFZ14667.1| hypothetical protein SINV_10357 [Solenopsis invicta]	Contig_327686_1	0.9871	1.1558	1.5875	1	0.8	1	1	1	1	1	0.9	1
[467 - 39] (REVERSE SENSE) gi|306846506|gb|ADN06079.1| calreticulin [Plutella xylostella]	Contig_385598_3 (+1)	0.9136	1.1655	0.7218	1	1	1	0.4	0.4	0.5	0.5	0.5	0.5
[152 - 460] gi|194462968|gb|ACF72878.1| ribosomal protein S9 [Ochlerotatus taeniorhynchus]	Contig_351765_1	0.8621	0.7743	0.7064	0.9	0.8	0.9	2	1.6	1.3	1.6	1.3	1.1
[576 - 88] (REVERSE SENSE) gi|58388112|ref|XP_316046.2| AGAP006013-PA [Anopheles gambiae str. PEST]	Contig_213111_4	1.0765	0.8555	1.0096	1.4	1.4	1.7	1.7	2.1	2.1	1.9	2.2	2.2
[218 - 2185] gi|405967252|gb|EKC32434.1| DNA replication licensing factor mcm7 [Crassostrea gigas]	Contig_302016_3 (+2)	0.9971	1.1403	1.0478	0.9	0.9	0.9	1.1	1.2	1.2	1.1	1.1	1.1
[145 - 450] gi|394995048|gb|AFN42990.1| glucose-6-phosphate isomerase [Tigriopus californicus]	Contig_385916_2	1.1341	0.9774	0.6196	1.1	1.1	1.1	0.7	0.8	0.8	0.9	0.9	1
[455 - 3] (REVERSE SENSE) gi|307095104|gb|ADN29858.1| ribosomal protein L23A [Triatoma matogrossensis]	Contig_82083_4	0.9104	0.8508	1.1395	0.7	0.8	0.7	2.2	2.5	2.3	2.1	2.2	2.1
[44 - 190] gi|312381013|gb|EFR26864.1| hypothetical protein AND_25847 [Anopheles darlingi]	Contig_389934_1	0.9586	1.118	0.8596	0.7	0.7	0.8	1.2	1.1	1	1.1	0.9	0.9
[306 - 82] (REVERSE SENSE) gi|357628708|gb|EHJ77941.1| hypothetical protein KGM_05534 [Danaus plexippus]	Contig_389819_3	1.0166	1.0277	1.0178	0.9	0.9	0.9	0.8	0.7	0.7	0.8	0.7	0.7
[20 - 445] gi|328709625|ref|XP_001951678.2| PREDICTED: poly(rC)-binding protein 3-like isoform 1 [Acyrthosiphon pisum]	Contig_330570_2	0.9988	0.9961	1.2548	1.1	1.1	1.2	0.7	0.7	0.7	0.9	0.9	0.9
[93 - 2102] gi|390359744|ref|XP_789433.2| PREDICTED: allene oxide synthase-lipoxygenase protein-like [Strongylocentrotus purpuratus]	Contig_4651_4	1.0934	0.9064	0.9964	1	0.9	0.9	1.5	1.9	1.6	1.4	1.9	1.6
[608 - 3] (REVERSE SENSE) gi|156118797|gb|ABU49887.1| receptor for activated protein kinase c1 [Penaeus monodon]	Contig_351365_5	1.1574	1.184	0.9415	1.3	0.8	0.8	1	1.8	1.7	1.2	1.7	1.7
[73 - 609] gi|242011615|ref|XP_002426543.1| hypothetical protein Phum_PHUM259320 [Pediculus humanus corporis]	Contig_29832_1 (+1)	1.0694	1.133	0.9058	0.9	0.9	1	1	0.7	0.9	0.9	0.6	0.8
[175 - 810] gi|196007278|ref|XP_002113505.1| expressed hypothetical protein [Trichoplax adhaerens]	Contig_307339_2	1.0396	1.0177	0.7678	1.1	1	0.9	0.8	0.6	0.6	0.7	0.6	0.6
[39 - 308] gi|340710247|ref|XP_003393705.1| PREDICTED: transketolase-like protein 2-like isoform 1 [Bombus terrestris]	Contig_130725_2 (+2)	1.2505	0.8875	1.0973	0.9	1	0.9	0.5	0.6	0.6	0.5	0.6	0.6
[518 - 3] (REVERSE SENSE) gi|345494544|ref|XP_001606473.2| PREDICTED: T-complex protein 1 subunit zeta-like isoform 1 [Nasonia vitripennis]	Contig_235958_8	0.9489	1.0734	0.8074	0.9	0.9	0.7	1.9	1.7	1.8	2	1.8	1.7
[348 - 764] gi|189237763|ref|XP_967045.2| PREDICTED: similar to CG30084 CG30084-PF [Tribolium castaneum]	Contig_306225_3	0.9131	0.8819	1.1406	1	1	1	1.1	1.2	1.2	1.2	1.2	1.3
[465 - 1] (REVERSE SENSE) gi|328724595|ref|XP_001948420.2| PREDICTED: paramyosin, long form-like [Acyrthosiphon pisum]	Contig_61314_2	0.8225	0.7857	1.1225	1.4	1.1	1.3	1	0.6	0.6	1.2	0.6	0.8
[340 - 38] (REVERSE SENSE) gi|156379569|ref|XP_001631529.1| predicted protein [Nematostella vectensis]	Contig_255686_5	0.9451	1.2899	0.9051	0.8	0.9	0.9	0.7	0.9	0.9	0.5	0.8	0.9
[1 - 354] gi|110768448|ref|XP_624843.2| PREDICTED: filamin-B-like [Apis mellifera]	Contig_161549_1 (+1)	0.7628	0.8371	1.1118	0.9	0.8	0.7	1.8	1.7	2.1	1.7	1.7	2.1
[646 - 173] (REVERSE SENSE) gi|348542116|ref|XP_003458532.1| PREDICTED: tyrosine--tRNA ligase, cytoplasmic-like [Oreochromis niloticus]	Contig_213230_4 (+1)	1.097	1.31	1.0485	1.3	1	0.9	0.9	1.1	0.8	0.9	1	0.8
[114 - 413] gi|14285796|sp|O44119.1|TPM_HOMAM RecName: Full=Tropomyosin; AltName: Allergen=Hom a 1	Contig_379399_1	0.9842	1.0737	1.416	1.5	1.5	1.5	0.9	0.9	0.9	1.1	1.1	1.1
[598 - 35] (REVERSE SENSE) gi|260791482|ref|XP_002590758.1| hypothetical protein BRAFLDRAFT_280074 [Branchiostoma floridae]	Contig_218735_6 (+1)	0.9971	0.9581	1.0663	0.8	0.8	0.6	0.9	0.9	0.8	0.7	0.6	0.5
[762 - 103] (REVERSE SENSE) gi|322784982|gb|EFZ11753.1| hypothetical protein SINV_12545 [Solenopsis invicta]	Contig_383900_5	1.0493	0.9737	0.9044	1.2	1.5	2.1	8	6.2	8.5	4.3	5.5	7.1
[412 - 2] (REVERSE SENSE) gi|442759455|gb|JAA71886.1| Putative 3-methylcrotonyl-coa carboxylase non-biotin [Ixodes ricinus]	Contig_327013_6 (+1)	1.1289	0.9044	0.9607	0.8	0.9	1	1.4	1	0.9	1.5	1	0.9
[106 - 1269] gi|442753461|gb|JAA68890.1| Putative sorting nexin snx6/tfaf2 [Ixodes ricinus]	Contig_180039_7 (+1)	1.2979	0.9197	0.9641	1.1	1	1.1	1.1	1	1.2	1.1	1	1.2
[4 - 582] gi|430804024|gb|AGA83299.1| glutamine synthetase [Penaeus monodon]	Contig_143917_1	1.0481	1.1483	0.9149	1.2	1	1.1	0.5	0.5	0.5	0.5	0.5	0.5
[11 - 1558] gi|47225582|emb|CAG12065.1| unnamed protein product [Tetraodon nigroviridis]	Contig_87144_8	1.0721	0.9994	0.4993	1	1.1	1	1.3	1.6	1.1	1.1	1.4	1.1
[20 - 382] gi|291243204|ref|XP_002741492.1| PREDICTED: ribosomal protein L14-like [Saccoglossus kowalevskii]	Contig_60139_1	0.909	0.9519	1.1508	1	1	1	0.7	0.6	0.6	0.8	0.7	0.6
[187 - 14] (REVERSE SENSE) gi|350427872|ref|XP_003494910.1| PREDICTED: cytochrome b-c1 complex subunit 2, mitochondrial-like [Bombus impatiens]	Contig_331507_3	0.9697	0.9538	0.9896	1	1.2	1.3	0.8	0.8	0.9	0.9	0.9	0.9
[295 - 125] (REVERSE SENSE) gi|417411492|gb|JAA52180.1| Putative chaperonin complex component tcp-1 gamma subunit cct3, partial [Desmodus rotundus]	Contig_352366_2 (+1)	1.3471	1.0413	0.8748	1	1	1	1.2	1	1.2	1.3	1.1	1.3
[686 - 3] (REVERSE SENSE) gi|346470357|gb|AEO35023.1| hypothetical protein [Amblyomma maculatum]	Contig_68265_4 (+1)	0.8572	0.797	1.0242	0.9	0.9	0.9	1	1	0.9	0.9	1	0.9
[7 - 435] gi|344313257|gb|AEN04488.1| ribosomal protein S5 [Plutella xylostella]	Contig_162049_2 (+1)	0.96	0.9389	0.9771	0.9	0.9	0.9	0.7	0.7	0.7	0.7	0.7	0.6
[242 - 3] (REVERSE SENSE) gi|114052162|ref|NP_001040460.1| proteasome beta 3 subunit [Bombyx mori]	Contig_333401_2 (+1)	0.9425	1.0269	0.9809	0.9	0.8	0.8	0.6	0.9	0.8	0.6	0.9	0.8
[570 - 232] (REVERSE SENSE) gi|7262497|dbj|BAA92814.1| annexin IX-A [Bombyx mori]	Contig_379389_7	0.6869	1.2088	0.9794	0.5	0.5	0.6	1.9	2.3	2.5	1.8	2.4	2.6
[51 - 665] gi|442761701|gb|JAA73009.1| Putative mitochondrial oxoglutarate/malate carrier, partial [Ixodes ricinus]	Contig_330104_2 (+1)	0.6295	0.6427	0.927	1	1	0.9	0.6	0.7	0.7	0.6	0.7	0.7
[74 - 439] gi|427786557|gb|JAA58730.1| Putative mitochondrial ribosomal protein l12 strongylocentrotus purpuratus [Rhipicephalus pulchellus]	Contig_306050_5	0.9917	0.9702	1.1082	1.1	1.1	1	0.6	0.6	0.6	0.6	0.5	0.7
[323 - 3] (REVERSE SENSE) gi|291230593|ref|XP_002735248.1| PREDICTED: long-chain acyl-CoA dehydrogenase-like [Saccoglossus kowalevskii]	Contig_360075_8 (+1)	1.1356	0.758	0.7458	1	1	0.9	0.8	1.1	1.1	0.8	1.1	1
[8 - 517] gi|390178141|ref|XP_003736578.1| GA20334, isoform B [Drosophila pseudoobscura pseudoobscura]	Contig_351238_1	0.9317	0.94	1.0623	1.1	1.1	1.1	0.7	0.7	0.7	0.8	0.7	0.7
[512 - 3] (REVERSE SENSE) gi|321474203|gb|EFX85168.1| hypothetical protein DAPPUDRAFT_98603 [Daphnia pulex]	Contig_82170_6	1.0091	1.1611	1.2848	1.3	1	1	0.7	0.7	0.7	0.9	0.7	0.8
[450 - 13] (REVERSE SENSE) gi|321479318|gb|EFX90274.1| hypothetical protein DAPPUDRAFT_299912 [Daphnia pulex]	Contig_238364_5	1.0552	0.8764	1.277	0.9	0.8	0.9	1.4	1.4	1.2	1.2	1.2	1.1
[269 - 3] (REVERSE SENSE) gi|426247957|ref|XP_004017735.1| PREDICTED: tubulin alpha-3 chain-like [Ovis aries]	Contig_284303_5 (+1)	0.9912	1.252	0.9026	1.1	0.9	0.9	0.9	0.7	0.8	0.9	0.7	0.7
[38 - 772] gi|328697856|ref|XP_001945646.2| PREDICTED: dihydrolipoyllysine-residue acetyltransferase component 1 of pyruvate dehydrogenase complex, mitochondrial-like [Acyrthosiphon pisum]	Contig_352554_3	1.0488	0.9992	0.6777	0.9	1.2	1.1	0.8	0.9	1	0.9	0.9	1.1
[235 - 2] (REVERSE SENSE) gi|357629111|gb|EHJ78090.1| heat shock protein 60 [Danaus plexippus]	Contig_83074_3	0.9197	0.9729	0.8194	1.2	1.3	1.3	0.8	0.9	0.7	0.8	0.9	0.8
[47 - 397] gi|321459212|gb|EFX70268.1| hypothetical protein DAPPUDRAFT_300540 [Daphnia pulex]	Contig_33828_3 (+1)	0.7652	1.0514	1.311	1.4	1.4	1.4	0.7	0.8	1	0.8	0.9	1.1
[75 - 380] gi|332376398|gb|AEE63339.1| unknown [Dendroctonus ponderosae]	Contig_303750_1 (+2)	0.7233	0.9361	0.7742	1	1.1	1.2	1.1	0.8	0.7	0.9	0.8	0.8
[143 - 3] (REVERSE SENSE) gi|24643268|ref|NP_573388.1| lethal (1) G0156, isoform A [Drosophila melanogaster]	Contig_385172_4	0.8296	0.8816	0.53	1	0.8	1	1.1	1.1	1.1	1.1	1.1	1
[29 - 457] gi|442755521|gb|JAA69920.1| Putative 40s ribosomal protein [Ixodes ricinus]	Contig_303319_2 (+1)	0.7947	0.9339	0.7955	1	1.1	1	0.7	0.7	0.8	0.7	0.7	0.8
[287 - 3] (REVERSE SENSE) gi|238557378|gb|ACR45564.1| sodium-potassium ATPase, partial [Semibalanus balanoides]	Contig_261048_2	1.0088	0.8758	1.1799	1.1	1	0.9	0.9	0.9	0.9	0.9	0.9	0.9
[19 - 357] gi|567767|gb|AAA53067.1| p125 protein, partial [Bovine viral diarrhea virus 1]	Contig_32232_1	1.0503	1.1643	1.1543	1	1	1	0.6	0.4	0.6	0.6	0.4	0.6
[521 - 3] (REVERSE SENSE) gi|156363743|ref|XP_001626200.1| predicted protein [Nematostella vectensis]	Contig_34354_5 (+1)	1.0616	1.0179	1.6512	1.1	0.9	1	1.1	1.2	0.9	1.3	1.4	0.9
[708 - 1] (REVERSE SENSE) gi|427788453|gb|JAA59678.1| Putative vesicle coat complex copii subunit sec31 [Rhipicephalus pulchellus]	Contig_358123_5 (+1)	0.893	0.9961	0.6691	0.8	0.8	0.9	0.7	0.7	0.8	0.6	0.5	0.7
[1027 - 2] (REVERSE SENSE) gi|345497751|ref|XP_001602416.2| PREDICTED: translational activator GCN1-like [Nasonia vitripennis]	Contig_331910_7	0.9677	0.9585	1.1349	1.2	1.2	1.1	0.6	0.5	0.6	0.6	0.6	0.6
[76 - 297] gi|270003241|gb|EEZ99688.1| hypothetical protein TcasGA2_TC002445 [Tribolium castaneum]	Contig_384056_1	0.9943	0.741	0.9519	1	1.1	1	1.5	1.1	1.1	1.3	1.1	1.2
[14 - 364] gi|91088847|ref|XP_970872.1| PREDICTED: similar to CG11255 CG11255-PB [Tribolium castaneum]	Contig_81985_1	0.8491	0.9564	1.1307	0.9	0.9	0.8	1.1	1.3	1.2	1.2	1.3	1.2
[983 - 3] (REVERSE SENSE) gi|383855600|ref|XP_003703298.1| PREDICTED: myelin expression factor 2-like [Megachile rotundata]	Contig_385375_12	0.993	0.9494	1.0072	1	0.8	1	0.9	1.1	0.8	1	1.2	1
[148 - 594] gi|350407803|ref|XP_003488200.1| PREDICTED: T-complex protein 1 subunit zeta-like isoform 1 [Bombus impatiens]	Contig_333329_1	0.8404	1.2279	0.7892	1.1	1	1	0.8	1.1	0.8	0.7	1	0.8
[46 - 258] gi|198417183|ref|XP_002128280.1| PREDICTED: acyl-coenzyme A oxidase 3, peroxisomal [Ciona intestinalis]	Contig_199002_1 (+1)	0.9489	0.8886	1.1685	1.2	1.2	1.2	1	1.1	1.1	1.2	1.3	1.3
[37 - 366] gi|346466289|gb|AEO32989.1| hypothetical protein [Amblyomma maculatum]	Contig_382761_2	0.5976	0.9978	1.0725	0.8	1	1	0.7	1.6	1.2	0.6	1.4	1.1
[32 - 1906] gi|156541477|ref|XP_001600227.1| PREDICTED: phosphoenolpyruvate carboxykinase [GTP]-like [Nasonia vitripennis]	Contig_360054_3	0.8648	1.1263	0.9432	1	1.1	1.1	0.6	0.7	0.7	0.6	0.7	0.7
[374 - 3] (REVERSE SENSE) gi|260815177|ref|XP_002602350.1| hypothetical protein BRAFLDRAFT_128477 [Branchiostoma floridae]	Contig_379272_4	0.9533	1.1513	1.1834	0.6	0.6	0.6	1.2	1.4	1.4	0.8	1.1	1.1
[26 - 466] gi|241573363|ref|XP_002402985.1| ATP-dependent RNA helicase, putative [Ixodes scapularis]	Contig_278793_2	0.9821	1.0176	0.9956	1.1	1.2	1.1	0.6	0.7	0.6	0.6	0.6	0.6
[677 - 3] (REVERSE SENSE) gi|46561758|gb|AAT01084.1| putative vacuolar ATP synthase subunit D [Homalodisca vitripennis]	Contig_30052_9 (+1)	0.8718	0.9939	1.0432	1	0.9	0.9	0.7	0.7	0.8	0.7	0.7	0.8
[524 - 3] (REVERSE SENSE) gi|321469659|gb|EFX80638.1| hypothetical protein DAPPUDRAFT_318250 [Daphnia pulex]	Contig_305570_7	0.7568	0.8661	1.0563	0.9	1.2	1.2	0.6	0.7	0.7	0.7	0.8	0.8
[214 - 393] gi|260825748|ref|XP_002607828.1| hypothetical protein BRAFLDRAFT_117294 [Branchiostoma floridae]	Contig_283787_2	0.8881	0.8366	0.907	0.8	0.9	0.8	1	0.8	0.8	1.1	0.7	0.8
[188 - 895] gi|288869496|ref|NP_001165855.1| cuticular protein analogous to peritrophins 3-A1 precursor [Nasonia vitripennis]	Contig_144046_3 (+1)	0.8737	1.268	1.0049	1.1	1.2	1.3	0.6	0.7	0.7	0.7	0.8	0.7
[25 - 489] gi|91095037|ref|XP_975975.1| PREDICTED: similar to poly A binding protein isoform 4 [Tribolium castaneum]	Contig_161176_1	0.983	1.2935	0.8318	1	1	1	0.5	0.5	0.5	0.5	0.5	0.5
[40 - 843] gi|321463721|gb|EFX74735.1| hypothetical protein DAPPUDRAFT_307019 [Daphnia pulex]	Contig_353347_1	1.25	0.9294	0.8843	1.2	1.2	1.2	0.7	0.5	0.9	1	0.6	0.9
[89 - 1435] gi|321479079|gb|EFX90035.1| hypothetical protein DAPPUDRAFT_300090 [Daphnia pulex]	Contig_198498_5 (+1)	0.9471	0.9458	1.0636	1	0.9	1	1.3	1.1	1.2	1.2	1.2	1.2
[393 - 1] (REVERSE SENSE) gi|449498296|ref|XP_002187773.2| PREDICTED: trifunctional enzyme subunit alpha, mitochondrial [Taeniopygia guttata]	Contig_4232_3	0.9009	1.2683	1.1326	1	0.9	1.3	0.7	1	0.8	0.7	0.9	0.9
[284 - 3] (REVERSE SENSE) gi|237874159|ref|NP_001153852.1| ATP citrate lyase [Acyrthosiphon pisum]	Contig_308237_4	1.0006	0.9795	0.9185	1.1	1.2	1.2	0.6	0.6	0.6	0.6	0.6	0.6
[224 - 3] (REVERSE SENSE) gi|160333247|ref|NP_001103811.1| aldehyde oxidase 2 [Bombyx mori]	Contig_306883_3	1.0953	0.8922	1.0472	1	1	1	0.7	1	0.8	0.7	0.9	0.7
[22 - 327] gi|110671450|gb|ABG81976.1| putative ribosomal protein S23e [Diaphorina citri]	Contig_305744_2	0.7105	0.9597	0.936	1	0.9	0.9	1	1.1	1	0.9	0.9	0.8
[161 - 331] gi|313509547|gb|ADR66027.1| triosephosphate isomerase [Haemonchus contortus]	Contig_333574_3 (+3)	1.2044	0.7926	1.2205	1.3	1	1.1	1.3	0.7	0.8	1.3	0.7	0.8
[64 - 609] gi|374260047|gb|AEZ02466.1| mitochondrial acetyl-coA acetyltransferase 1 [Amphibalanus amphitrite]	Contig_161666_1	1.0185	0.7537	0.7873	1	1	1	1.2	0.9	1.1	1.1	0.9	1
[451 - 290] (REVERSE SENSE) gi|442752029|gb|JAA68174.1| Putative methylmalonate semialdehyde dehydrogenase [Ixodes ricinus]	Contig_218677_4 (+1)	0.9316	66.6281	1.0793	0.9	0.9	0.9	1.3	1.4	1.5	1.3	1.4	1.4
[347 - 3] (REVERSE SENSE) gi|390369836|ref|XP_801708.3| PREDICTED: transitional endoplasmic reticulum ATPase TER94-like isoform 2, partial [Strongylocentrotus purpuratus]	Contig_357959_4	0.9466	0.7721	0.7914	1	1	1	1	1.1	1	1	1.1	1
[61 - 318] gi|198458041|ref|XP_001360888.2| GA18060 [Drosophila pseudoobscura pseudoobscura]	Contig_377655_2	0.8853	0.9073	0.9833	0.8	1	0.7	2.2	2.4	2.1	2.1	2.3	2
[199 - 1728] gi|345496574|ref|XP_003427758.1| PREDICTED: titin-like [Nasonia vitripennis]	Contig_353659_2	1.0205	1.0593	0.7448	0.9	1	1	0.9	0.9	0.9	0.8	0.8	0.9
[154 - 1041] gi|260803695|ref|XP_002596725.1| hypothetical protein BRAFLDRAFT_116041 [Branchiostoma floridae]	Contig_331648_1	0.9372	0.9552	1.2138	0.9	0.9	0.9	1	1	0.9	0.9	1	0.8
[616 - 2] (REVERSE SENSE) gi|321470658|gb|EFX81633.1| glutathione S-transferase [Daphnia pulex]	Contig_352718_6	0.6599	0.9918	1.2754	1.1	1.3	1.2	0.7	0.7	0.6	0.7	0.7	0.7
[31 - 375] gi|322797534|gb|EFZ19578.1| hypothetical protein SINV_03395 [Solenopsis invicta]	Contig_11407_2	0.8884	1.2118	0.8367	1	1	0.8	1	1	1.2	1	1.1	1.2
[467 - 3] (REVERSE SENSE) gi|189233646|ref|XP_972453.2| PREDICTED: similar to rab6 [Tribolium castaneum]	Contig_358402_6	0.8867	0.7557	1.2218	1	1.4	1.3	1	0.6	0.6	1.3	0.7	0.7
[169 - 450] gi|321462723|gb|EFX73744.1| hypothetical protein DAPPUDRAFT_231336 [Daphnia pulex]	Contig_293973_2 (+1)	0.6673	1.1262	1.0156	0.9	1.4	1.3	0.7	0.6	0.7	0.7	0.7	0.8
[953 - 3] (REVERSE SENSE) gi|380018752|ref|XP_003693287.1| PREDICTED: plasma membrane calcium-transporting ATPase 3 [Apis florea]	Contig_112135_9 (+1)	1.6347	0.9074	1.0119	1	0.9	1	1	1	1	0.8	0.8	0.9
[127 - 387] gi|74950265|sp|Q4U3L0.1|G3P_GLOMM RecName: Full=Glyceraldehyde-3-phosphate dehydrogenase; Short=GAPDH	Contig_377278_1	0.8468	1.214	0.9652	1	0.9	1	1.8	1.5	1	1.6	1.4	1
[504 - 1] (REVERSE SENSE) gi|321477028|gb|EFX87987.1| hypothetical protein DAPPUDRAFT_127024 [Daphnia pulex]	Contig_279017_5	0.7833	0.7906	0.8826	1.1	1.1	1.1	0.9	1	1	0.9	1	1
[491 - 3] (REVERSE SENSE) gi|383852270|ref|XP_003701651.1| PREDICTED: ubiquitin-like modifier-activating enzyme 1-like [Megachile rotundata]	Contig_379319_5	0.9409	1.0469	1.2548	0.9	0.9	0.9	1	0.8	0.8	0.8	0.8	0.8
[48 - 458] gi|270002648|gb|EEZ99095.1| hypothetical protein TcasGA2_TC004980 [Tribolium castaneum]	Contig_53831_2	0.8649	0.8187	1.0303	1.1	1.2	1.2	0.6	0.6	0.7	0.6	0.7	0.7
[114 - 359] gi|307180248|gb|EFN68281.1| T-complex protein 1 subunit beta [Camponotus floridanus]	Contig_101431_2 (+2)	1.2867	0.8947	0.861	1.1	1	1	0.9	0.9	0.9	0.9	0.9	0.9
[368 - 216] (REVERSE SENSE) gi|311772294|pdb|3PD6|A Chain A, Crystal Structure Of Mouse Mitochondrial Aspartate Aminotransferase, A Newly Identified Kynurenine Aminotransferase-Iv	Contig_215356_2	1.171	0.8829	1.1244	0.8	0.6	0.7	1.4	2.1	1.6	1.3	1.8	1.4
[299 - 1633] gi|321475473|gb|EFX86436.1| hypothetical protein DAPPUDRAFT_208250 [Daphnia pulex]	Contig_379346_4	1.1795	0.687	1.4264	1	1	1.1	0.7	0.6	0.7	0.7	0.6	0.7
[1625 - 639] (REVERSE SENSE) gi|321462018|gb|EFX73045.1| hypothetical protein DAPPUDRAFT_188919 [Daphnia pulex]	Contig_380750_12	1.2889	0.6346	0.8645	0.9	0.9	0.9	0.3	0.3	0.2	0.2	0.2	0.1
[46 - 330] gi|383864340|ref|XP_003707637.1| PREDICTED: LOW QUALITY PROTEIN: glycogen phosphorylase-like [Megachile rotundata]	Contig_69007_1	1.1735	1.1352	1.0415	1	1	1	0.8	0.7	0.7	0.7	0.7	0.7
[139 - 375] gi|321464305|gb|EFX75314.1| hypothetical protein DAPPUDRAFT_306844 [Daphnia pulex]	Contig_281726_2	0.9457	1.1088	1.0213	0.9	1	1	0.5	0.5	0.5	0.4	0.5	0.5
[19 - 219] gi|347966484|ref|XP_321340.5| AGAP001745-PA [Anopheles gambiae str. PEST]	Contig_297221_1	0.7216	1.2934	0.8836	1	1	0.9	0.8	0.8	0.8	0.9	0.8	0.9
[451 - 8] (REVERSE SENSE) gi|395510735|ref|XP_003759626.1| PREDICTED: succinate dehydrogenase [ubiquinone] flavoprotein subunit, mitochondrial [Sarcophilus harrisii]	Contig_51661_4 (+1)	0.9749	0.9402	1.0567	0.9	1	1	1.1	1	0.8	1	1	0.8
[175 - 2] (REVERSE SENSE) gi|342356419|gb|AEL28868.1| ribosomal protein L21 [Heliconius melpomene cythera]	Contig_389585_3	0.8474	0.9434	0.8355	0.6	0.7	0.7	1.4	1.5	1.3	1.2	1.3	1.2
[326 - 3] (REVERSE SENSE) gi|158187748|gb|ABW23163.1| ribosomal protein rpl7a [Arenicola marina]	Contig_144101_3 (+1)	0.9864	0.9641	0.9549	0.9	0.9	0.9	1.3	1	1.1	1.4	1	1.1
[19 - 414] gi|73959317|ref|XP_537038.2| PREDICTED: glutathione S-transferase Mu 1 isoform 1 [Canis lupus familiaris]	Contig_68758_2	0.8753	0.851	0.8011	1.3	1.3	1.2	0.6	0.6	0.6	0.7	0.7	0.7
[8 - 1084] gi|209981317|gb|ACJ05339.1| leucine aminopeptidase-like protein [Crassostrea gigas]	Contig_384999_4	0.7816	1.1751	1.0223	0.8	0.8	0.9	1	0.8	0.6	0.9	0.7	0.5
[1040 - 3] (REVERSE SENSE) gi|157136302|ref|XP_001656821.1| hypothetical protein AaeL_AAEL003425 [Aedes aegypti]	Contig_351351_9	1.0375	1.0236	1.0785	1.9	1.8	1.9	0.9	0.9	0.9	1	1	1
[1 - 588] gi|348518736|ref|XP_003446887.1| PREDICTED: peroxiredoxin-4-like isoform X1 [Oreochromis niloticus]	Contig_179208_1	1.3702	0.97	0.8835	1.3	1.1	1.2	0.9	0.7	0.8	1.1	0.7	0.9
[25 - 249] gi|427795465|gb|JAA63184.1| Putative eukaryotic translation initiation factor 4e member 2 isoform cra b, partial [Rhipicephalus pulchellus]	Contig_355090_1	0.8854	0.8848	0.9757	0.9	1	0.9	0.5	0.6	0.5	0.5	0.5	0.5
[59 - 361] gi|195109771|ref|XP_001999455.1| GI24519 [Drosophila mojavensis]	Contig_32826_1 (+1)	0.9682	0.949	1.0712	1.2	1.2	1.1	1	1	1	0.9	1	0.9
[127 - 585] gi|321454575|gb|EFX65740.1| hypothetical protein DAPPUDRAFT_65262 [Daphnia pulex]	Contig_137965_1 (+1)	1.2556	1.0058	0.8549	1	1	1	0.7	0.6	0.6	0.7	0.6	0.6
[4 - 690] gi|405968683|gb|EKC33730.1| DNA replication licensing factor MCM3 [Crassostrea gigas]	Contig_238910_5	0.9018	1.0233	0.7236	1.2	1	1	0.5	0.6	0.7	0.5	0.5	0.6
[1 - 300] gi|169234678|ref|NP_001108460.1| glutathione S-transferase epsilon 4 [Bombyx mori]	Contig_176458_3	1.1199	0.8763	0.7485	1.2	1.1	1.1	0.4	0.5	0.5	0.4	0.5	0.6
[46 - 537] gi|405971245|gb|EKC36091.1| Eukaryotic translation initiation factor 3 subunit D [Crassostrea gigas]	Contig_330585_1 (+1)	0.8872	1.0768	0.846	1	1	1	0.9	0.9	1	0.9	0.8	1
[94 - 621] gi|347967988|ref|XP_312429.5| AGAP002509-PA [Anopheles gambiae str. PEST]	Contig_127977_3 (+1)	1.1687	0.935	0.9435	1	0.9	0.8	0.9	0.9	1	0.8	0.8	0.8
[542 - 3] (REVERSE SENSE) gi|321477760|gb|EFX88718.1| hypothetical protein DAPPUDRAFT_191289 [Daphnia pulex]	Contig_215075_6 (+2)	1.1201	1.0239	0.9437	1	1	1	0.8	0.9	0.8	0.8	0.9	0.9
[371 - 3] (REVERSE SENSE) gi|427787491|gb|JAA59197.1| Putative 20s proteasome regulatory subunit alpha type psma5/pup2 [Rhipicephalus pulchellus]	Contig_377280_4	1.2158	0.9253	0.9586	0.8	1	0.9	1.5	0.9	1.1	1.4	0.9	1
[4 - 372] gi|242017126|ref|XP_002429043.1| isocitrate dehydrogenase NAD, subunit alphaputative [Pediculus humanus corporis]	Contig_376342_1 (+1)	1.2094	0.8972	1.0651	1.1	1	1	0.7	0.8	0.7	0.7	0.7	0.7
[144 - 1] (REVERSE SENSE) gi|307184649|gb|EFN70978.1| hypothetical protein EAG_09867 [Camponotus floridanus]	Contig_307560_2	0.9486	0.8836	1.094	1	1.1	0.9	1.9	0.9	1	2	1	1.1
[283 - 696] gi|193596448|ref|XP_001951792.1| PREDICTED: heat shock 70 kDa protein 4L-like [Acyrthosiphon pisum]	Contig_284615_1	0.9749	1.5916	1.0426	0.7	1.4	0.5	2.4	1.8	2.4	2.5	2	2.5
[685 - 2] (REVERSE SENSE) gi|321463997|gb|EFX75008.1| hypothetical protein DAPPUDRAFT_226467 [Daphnia pulex]	Contig_198521_7 (+1)	0.9343	1.2069	1.1937	1	1.1	0.9	1.3	1.2	1.3	1.2	1.2	1.2
[280 - 2] (REVERSE SENSE) gi|170063637|ref|XP_001867188.1| bifunctional aminoacyl-tRNA synthetase [Culex quinquefasciatus]	Contig_326248_3	0.823	0.8631	0.8865	1.1	1	1	0.7	0.6	0.6	0.7	0.6	0.7
[248 - 3] (REVERSE SENSE) gi|290462021|gb|ADD24058.1| Malate dehydrogenase, cytoplasmic [Lepeophtheirus salmonis]	Contig_76727_2	1.2448	0.9644	1.0333	1	1	1	0.9	0.8	0.9	0.8	0.8	0.9
[241 - 2] (REVERSE SENSE) gi|195397485|ref|XP_002057359.1| GJ16390 [Drosophila virilis]	Contig_319394_1	1.1582	1.2422	1.1994	0.8	1.1	0.8	0.9	0.8	0.9	0.9	0.8	0.8
[669 - 427] (REVERSE SENSE) gi|194755401|ref|XP_001959980.1| GF13141 [Drosophila ananassae]	Contig_354270_3 (+1)	0.9303	1.0145	1.008	1.2	1.3	1.4	0.4	0.8	0.5	0.5	1.1	0.6
[1177 - 2] (REVERSE SENSE) gi|380026625|ref|XP_003697047.1| PREDICTED: LOW QUALITY PROTEIN: twitchin-like [Apis florea]	Contig_326579_6	0.9825	0.9952	1.152	1.1	1.1	1.2	0.7	0.6	0.6	0.8	0.8	0.8
[22 - 600] gi|442760645|gb|JAA72481.1| Putative rnase l inhibitor abc superfamily, partial [Ixodes ricinus]	Contig_148052_2	1.0225	1.0647	0.9214	1.1	1	1.1	1	0.8	0.9	1.1	0.8	0.9
[67 - 390] gi|241560357|ref|XP_002400999.1| glyoxylate/hydroxypyruvate reductase, putative [Ixodes scapularis]	Contig_284041_1	1.0294	1.7677	0.8669	0.9	1	1	1.1	1.4	1.3	1	1.2	1.1
[56 - 574] gi|346468069|gb|AEO33879.1| hypothetical protein [Amblyomma maculatum]	Contig_385400_3	1.043	1.0675	0.703	1.3	1.2	1	0.5	0.7	0.6	0.6	0.7	0.7
[1162 - 338] (REVERSE SENSE) gi|308321240|gb|ADO27772.1| carbonic anhydrase [Ictalurus furcatus]	Contig_30169_8 (+1)	0.8794	1.0533	0.9187	0.6	0.6	0.4	2.3	2.5	4.1	2.4	2.4	4.1
[44 - 319] gi|386376739|gb|AFJ11393.1| glutathione-dependent prostaglandin D synthase [Penaeus monodon]	Contig_328730_1	0.6915	1.2881	0.8712	1.5	0.8	0.7	1	1.8	1.7	1.1	2.2	2
[16 - 519] gi|328710648|ref|XP_001949414.2| PREDICTED: myosin heavy chain, non-muscle isoform 1 [Acyrthosiphon pisum]	Contig_332089_1	0.9077	1.0749	0.9357	1.3	1.3	1.2	1.1	1.1	1.1	1.2	1.1	1.1
[49 - 477] gi|270007587|gb|EFA04035.1| hypothetical protein TcasGA2_TC014264 [Tribolium castaneum]	Contig_377365_1	0.8374	1.0392	0.9955	0.7	0.8	0.7	0.2	0.2	0.2	0.2	0.2	0.2
[429 - 1] (REVERSE SENSE) gi|383849483|ref|XP_003700374.1| PREDICTED: translocon-associated protein subunit delta-like [Megachile rotundata]	Contig_353841_8	1.4371	1.1407	1.0321	1.1	1	1.2	1	0.9	1.1	1	0.9	1.2
[281 - 165] (REVERSE SENSE) gi|332374454|gb|AEE62368.1| unknown [Dendroctonus ponderosae]	Contig_217006_3	0.9252	1.1577	0.9888	1.1	1.1	1.1	0.5	0.6	0.6	0.6	0.7	0.7
[110 - 982] gi|383854046|ref|XP_003702533.1| PREDICTED: LOW QUALITY PROTEIN: basement membrane-specific heparan sulfate proteoglycan core protein-like [Megachile rotundata]	Contig_215071_1	1.1105	1.0343	1.3353	1.1	1.2	1.1	0.8	1	0.7	0.8	0.9	0.7
[332 - 529] gi|387019879|gb|AFJ52057.1| v-type proton ATPase subunit G 1 [Crotalus adamanteus]	Contig_385483_4	1.0022	1.3904	0.9136	0.9	1	1.1	0.6	0.7	0.7	0.7	0.7	0.7
[323 - 3] (REVERSE SENSE) gi|365266851|gb|AEW70333.1| 14-3-3 zeta [Bombus terrestris]	Contig_308434_4 (+1)	1.2213	0.9817	0.9099	0.9	0.9	1.1	0.7	0.7	0.7	0.7	0.7	0.8
[244 - 2] (REVERSE SENSE) gi|327271477|ref|XP_003220514.1| PREDICTED: tubulin alpha-1C chain-like [Anolis carolinensis]	Contig_322186_3	0.7548	1.2038	0.9685	0.8	0.9	0.8	1.4	1.7	1.6	1.3	1.6	1.4
[9 - 299] gi|327276621|ref|XP_003223068.1| PREDICTED: alpha-aminoadipic semialdehyde dehydrogenase-like [Anolis carolinensis]	Contig_280578_2	1.0589	1.0795	0.9973	0.7	1.3	1.3	1.9	0.6	0.8	1.7	0.7	0.8
[8 - 463] gi|347966427|ref|XP_321378.5| AGAP001711-PA [Anopheles gambiae str. PEST]	Contig_100850_2	0.7342	0.8278	1.083	0.8	0.8	0.8	1	1.5	1.7	0.9	1.1	1.1
[145 - 1509] gi|321474022|gb|EFX84988.1| hypothetical protein DAPPUDRAFT_300823 [Daphnia pulex]	Contig_355847_2	1.3298	1.0637	0.7613	0.9	0.9	0.9	0.8	0.9	0.9	0.8	0.8	0.8
[28 - 375] gi|357623930|gb|EHJ74888.1| dihydropyrimidine dehydrogenase [Danaus plexippus]	Contig_111807_2 (+1)	0.7531	0.8736	0.9565	1	1.1	1	1.1	1.1	1.1	1	1	1
[7 - 423] gi|112984532|ref|NP_001037203.1| innexin 2 [Bombyx mori]	Contig_238662_1 (+1)	1.2809	1.0296	0.8134	0.9	0.5	1.1	1.2	2.3	1.8	1.4	2.1	1.9
[271 - 2] (REVERSE SENSE) gi|194885988|ref|XP_001976526.1| GG22922 [Drosophila erecta]	Contig_329750_3 (+1)	0.9431	0.9169	1.0838	0.9	1	0.9	0.9	0.7	0.7	0.9	0.8	0.7
[19 - 282] gi|270011842|gb|EFA08290.1| hypothetical protein TcasGA2_TC005924 [Tribolium castaneum]	Contig_333712_1	0.8132	1.2363	1.0513	1.2	1	1.3	0.9	0.8	0.8	1	0.8	1
[6 - 443] gi|310743900|dbj|BAJ23881.1| fructose 1,6-bisphosphatase [Marsupenaeus japonicus]	Contig_360259_3	1.0775	1.063	0.9912	1.2	0.7	0.9	3.1	2.9	3.5	3.8	3.5	3.7
[104 - 565] gi|241655012|ref|XP_002411352.1| transformer-2 protein C, putative [Ixodes scapularis]	Contig_385334_2	0.7688	0.8628	1.0769	1	0.8	0.9	0.9	3.4	1.3	0.9	3.2	1.4
[82 - 594] gi|157108166|ref|XP_001650108.1| gdp mannose-4,6-dehydratase [Aedes aegypti]	Contig_195053_2	1.1192	1.7455	0.828	1	0.9	1	0.7	0.7	0.7	0.7	0.7	0.7
[16 - 246] gi|195504007|ref|XP_002087176.1| GE14702 [Drosophila yakuba]	Contig_85158_1	0.8847	0.9881	1.039	0.7	0.7	0.7	1	1.1	1	0.9	1	1
[56 - 1063] gi|260907811|gb|ACX53707.1| isovaleryl coenzyme A dehydrogenase [Heliothis virescens]	Contig_358992_6	1.0373	0.6932	0.903	1.1	1.1	1.1	0.8	0.9	0.9	0.7	0.8	0.9
[583 - 302] (REVERSE SENSE) gi|312383210|gb|EFR28384.1| hypothetical protein AND_03821 [Anopheles darlingi]	Contig_341730_2 (+1)	0.9075	0.9954	0.7756	1.2	1	1	1.4	1.2	1.4	1.7	1.3	1.5
[20 - 1315] gi|405977978|gb|EKC42398.1| Aldehyde dehydrogenase family 16 member A1 [Crassostrea gigas]	Contig_282114_2	1.084	1.0763	1.0495	0.9	0.9	0.9	1	1.1	1	0.9	1	1
[142 - 954] gi|405965144|gb|EKC30553.1| Retinol dehydrogenase 13 [Crassostrea gigas]	Contig_377825_3	0.7627	1.0666	0.9071	1	1	1.1	0.4	0.6	0.7	0.4	0.5	0.6
[272 - 3] (REVERSE SENSE) gi|193629665|ref|XP_001951431.1| PREDICTED: 26S protease regulatory subunit 10B-like [Acyrthosiphon pisum]	Contig_279524_2	1.436	1.0624	1.0794	0.8	1	1	0.7	0.9	0.9	0.6	0.8	0.8
[269 - 3] (REVERSE SENSE) gi|118785337|ref|XP_314553.3| AGAP010588-PA [Anopheles gambiae str. PEST]	Contig_218771_3	0.7983	0.9135	0.9251	1.3	1.4	1.2	1.3	1.3	0.9	1.4	1.4	1
[61 - 552] gi|189239935|ref|XP_001813466.1| PREDICTED: similar to Myosin heavy chain CG17927-PF isoform 2 [Tribolium castaneum]	Contig_102396_2	1.023	1.1493	0.8527	1.3	1.5	1.5	0.7	0.8	0.8	0.9	0.9	1
[13 - 516] gi|301611338|ref|XP_002935190.1| PREDICTED: eukaryotic translation initiation factor 4 gamma 1 isoform X1 [Xenopus (Silurana) tropicalis]	Contig_303287_2	1.0028	0.7565	0.9588	0.9	1	1	0.8	0.9	0.8	0.7	0.7	0.7
[196 - 465] gi|357619549|gb|EHJ72075.1| muscle LIM protein isoform 1 [Danaus plexippus]	Contig_238280_2 (+2)	0.8135	1.0971	1.2226	0.9	1	1	0.7	0.8	0.8	0.6	0.7	0.8
[43 - 561] gi|195135639|ref|XP_002012240.1| GI16545 [Drosophila mojavensis]	Contig_305817_2	0.9976	0.9047	1.0349	1.1	1.1	1.1	0.6	0.6	0.6	0.6	0.6	0.6
[56 - 352] gi|405965168|gb|EKC30574.1| Pyruvate carboxylase, mitochondrial [Crassostrea gigas]	Contig_365447_1	1.1047	0.8406	0.9838	0.9	1	0.9	1	1	1.4	1	0.9	1.3
[25 - 246] gi|380029535|ref|XP_003698425.1| PREDICTED: paramyosin, long form-like [Apis florea]	Contig_179730_1 (+1)	0.9262	0.7967	1.5293	0.8	1	1	2.2	1.9	1.8	1.7	1.8	1.7
[332 - 3] (REVERSE SENSE) gi|166406815|gb|ABY87371.1| ribophorin II-like protein [Haliotis diversicolor]	Contig_284443_5	0.7875	0.9337	0.7944	1	1.1	1	1.2	1.3	1.1	1.2	1.2	1
[539 - 3] (REVERSE SENSE) gi|307182708|gb|EFN69832.1| Putative adenosylhomocysteinase 3 [Camponotus floridanus]	Contig_307992_4	1.05	1.1565	1.1736	1	0.9	0.9	0.8	1.1	1.3	0.8	1	1.2
[12 - 551] gi|332017156|gb|EGI57955.1| 2-oxoglutarate dehydrogenase E1 component, mitochondrial [Acromyrmex echinatior]	Contig_260092_2	0.8529	0.9532	1.116	1	0.9	0.9	1.3	1.1	1.2	1.2	1.1	1
[16 - 720] gi|241696172|ref|XP_002411832.1| vinculin, putative [Ixodes scapularis]	Contig_34219_2	0.9886	1.0507	1.1659	1	1	1.1	1.6	1.3	1.7	1.4	1.1	1.4
[25 - 192] gi|307203579|gb|EFN82612.1| Ras-related protein Rab-5C [Harpegnathos saltator]	Contig_360290_1	0.7579	0.8189	0.9893	1.1	1.1	1	0.7	1	1	0.8	0.9	1.1
[350 - 3] (REVERSE SENSE) gi|198475049|ref|XP_001356908.2| GA19146 [Drosophila pseudoobscura pseudoobscura]	Contig_35872_3	0.9527	1.0317	1.0156	1.1	1.1	1.1	0.9	1	0.8	0.9	0.8	0.8
[27 - 407] gi|443713413|gb|ELU06283.1| hypothetical protein CAPTEDRAFT_115991 [Capitella teleta]	Contig_359878_3	1.2885	0.9028	1.395	1	1	1.1	0.6	0.8	0.6	0.6	1	0.8
[23 - 229] gi|225719274|gb|ACO15483.1| Prefoldin subunit 1 [Caligus clemensi]	Contig_344476_2 (+1)	1.2055	0.9102	0.8025	0.8	1	0.8	0.8	0.9	0.8	0.7	0.7	0.7
[260 - 3] (REVERSE SENSE) gi|7416829|dbj|BAA94076.1| ubiquitin-activating enzyme E1 [Carassius auratus]	Contig_380214_3	0.7351	1.0032	0.9576	1.1	1	1.1	0.7	1.4	1.2	0.7	1.5	1.3
[28 - 240] gi|270011960|gb|EFA08408.1| hypothetical protein TcasGA2_TC006055 [Tribolium castaneum]	Contig_224026_1	0.9648	1.2349	2.2269	1.2	1.1	1	1.1	1.1	1	1.3	1.2	1.1
[1179 - 652] (REVERSE SENSE) gi|383860708|ref|XP_003705831.1| PREDICTED: V-type proton ATPase subunit d-like [Megachile rotundata]	Contig_141412_9 (+2)	1.2402	1.3382	1.0238	0.7	1.1	1	2.1	1.1	1.2	1.5	1	1.1
[1494 - 1] (REVERSE SENSE) gi|405951484|gb|EKC19393.1| Regulatory-associated protein of mTOR [Crassostrea gigas]	Contig_282173_7 (+1)	0.8343	0.9928	0.9903	1	0.9	1	0.7	0.7	0.7	0.6	0.6	0.6
[276 - 533] gi|442750515|gb|JAA67417.1| Putative 60s ribosomal protein l23 [Ixodes ricinus]	Contig_197269_4	1.11	1.0846	1.346	0.9	1	1	1.2	1.2	1.1	1.1	1.2	1.1
[319 - 1242] gi|307200525|gb|EFN80687.1| Titin [Harpegnathos saltator]	Contig_381861_2	1.0579	1.1967	1.0183	0.9	1	1	0.7	0.6	0.7	0.7	0.7	0.7
[114 - 728] gi|341883307|gb|EGT39242.1| hypothetical protein CAEBREN_15446 [Caenorhabditis brenneri]	Contig_281763_2	1.2626	1.0213	1.0571	0.8	0.8	0.8	0.9	0.9	0.9	0.7	0.7	0.7
[1364 - 336] (REVERSE SENSE) gi|72084055|ref|XP_790644.1| PREDICTED: probable proline racemase-like [Strongylocentrotus purpuratus]	Contig_323913_16	0.8672	0.9784	0.814	1.2	1.2	1.3	0.4	0.3	0.6	0.4	0.3	0.5
[24 - 980] gi|291227451|ref|XP_002733702.1| PREDICTED: Ts translation elongation factor, mitochondrial-like [Saccoglossus kowalevskii]	Contig_97096_2	0.6225	1.3037	1.1915	1.2	1.3	1.4	0.5	0.5	0.5	0.5	0.6	0.6
[7 - 612] gi|345479794|ref|XP_001604198.2| PREDICTED: actin-interacting protein 1-like [Nasonia vitripennis]	Contig_330370_2	0.882	1.0592	0.886	1.2	1.1	1.2	1.5	1.1	1.1	1.5	1.3	1.2
[66 - 662] gi|383849814|ref|XP_003700531.1| PREDICTED: uncharacterized protein LOC100878915 [Megachile rotundata]	Contig_61991_3	0.7938	0.8242	0.9794	1.5	1.1	1	1.1	0.7	0.7	1	0.8	0.7
[25 - 339] gi|350410146|ref|XP_003488962.1| PREDICTED: glycogen phosphorylase-like [Bombus impatiens]	Contig_379658_1	1.3211	0.9062	0.939	1.1	1	1.2	0.9	1	1.1	0.8	0.9	1.1
[936 - 55] (REVERSE SENSE) gi|119596403|gb|EAW75997.1| topoisomerase (DNA) I, isoform CRA_c [Homo sapiens]	Contig_122905_10	0.7877	1.1353	1.1204	1.1	1.1	1	0.7	0.8	0.7	0.8	0.8	0.7
[259 - 2] (REVERSE SENSE) gi|91076876|ref|XP_976197.1| PREDICTED: similar to Bmsqd-2 isoform 3 [Tribolium castaneum]	Contig_233935_5 (+1)	1.8102	0.8794	1.3868	0.9	0.8	0.9	1.3	1.2	1.2	1.1	1	1.1
[407 - 3] (REVERSE SENSE) gi|321474511|gb|EFX85476.1| hypothetical protein DAPPUDRAFT_300309 [Daphnia pulex]	Contig_238800_6 (+1)	1.0291	1.124	0.9207	0.5	0.6	0.6	3	2.7	2.9	2.3	1.9	2.1
[47 - 244] gi|47223368|emb|CAG04229.1| unnamed protein product [Tetraodon nigroviridis]	Contig_264909_1 (+1)	0.8635	1.245	0.8337	0.9	0.9	0.9	1.5	1.7	1.7	1.4	1.4	1.5
[169 - 2784] gi|91087995|ref|XP_973673.1| PREDICTED: similar to vesicle associated protein, putative [Tribolium castaneum]	Contig_301328_8	0.8677	0.8077	0.8776	0.9	1	1	0.5	0.6	0.6	0.5	0.5	0.6
[97 - 369] gi|321476489|gb|EFX87450.1| hypothetical protein DAPPUDRAFT_207615 [Daphnia pulex]	Contig_83950_2	0.9352	1.1753	0.8689	1.1	1.2	1.3	0.6	0.9	0.8	0.7	0.9	0.9
[97 - 765] gi|328723934|ref|XP_001949468.2| PREDICTED: hypothetical protein LOC100162025 [Acyrthosiphon pisum]	Contig_55626_4 (+1)	1.0592	0.7974	0.9433	0.9	1	1	1.1	1.1	1.2	1.1	1	1.1
[559 - 26] (REVERSE SENSE) gi|383850981|ref|XP_003701042.1| PREDICTED: 26S protease regulatory subunit 7-like [Megachile rotundata]	Contig_7435_3	0.6413	0.9977	0.7425	1	1	1	1	0.9	1	1	0.8	0.9
[257 - 3] (REVERSE SENSE) gi|390356360|ref|XP_796441.3| PREDICTED: rRNA 2'-O-methyltransferase fibrillarin-like [Strongylocentrotus purpuratus]	Contig_360146_2	1.0499	0.8395	1.1106	1	0.9	0.8	1.3	2	1.8	1.4	2	1.7
[793 - 293] (REVERSE SENSE) gi|350421086|ref|XP_003492728.1| PREDICTED: hypothetical protein LOC100741757 [Bombus impatiens]	Contig_89032_10	0.918	1.039	0.9753	0.9	0.9	0.9	0.9	1	1	1.1	1	1.1
[68 - 517] gi|242024312|ref|XP_002432572.1| heterogeneous nuclear ribonucleoprotein k, putative [Pediculus humanus corporis]	Contig_104616_1	0.9862	1.0725	0.9196	1	0.9	0.9	0.7	1.1	1	0.8	1.2	1.1
[37 - 207] gi|321459849|gb|EFX70898.1| troponin C [Daphnia pulex]	Contig_252345_1 (+2)	0.7966	1.0923	0.9494	1	1.1	1	0.8	0.9	1	0.9	1	1
[202 - 720] gi|270002786|gb|EEZ99233.1| alpha spectrin [Tribolium castaneum]	Contig_111708_1 (+1)	0.7542	0.9563	0.9506	1	1.2	1.1	0.9	1.4	1.6	1	1.3	1.5
[50 - 268] gi|390347703|ref|XP_782503.3| PREDICTED: long-chain specific acyl-CoA dehydrogenase, mitochondrial-like [Strongylocentrotus purpuratus]	Contig_62155_2	1.0322	0.8179	1.0149	0.8	0.9	0.8	1.4	1.1	1.4	1.2	1.1	1.3
[121 - 291] gi|391332146|ref|XP_003740498.1| PREDICTED: T-complex protein 1 subunit alpha-like isoform 1 [Metaseiulus occidentalis]	Contig_332944_1	0.8774	0.9693	1.046	1.1	1	1	1	0.9	1	1	0.9	1
[515 - 3] (REVERSE SENSE) gi|321468559|gb|EFX79543.1| hypothetical protein DAPPUDRAFT_304437 [Daphnia pulex]	Contig_260456_5	1.2636	0.8342	0.8514	1.3	1.1	1.2	0.8	0.8	0.7	0.8	1	0.8
[70 - 822] gi|345480007|ref|XP_001603578.2| PREDICTED: prolyl endopeptidase-like [Nasonia vitripennis]	Contig_260523_1	1.0425	0.963	1.0348	1	1.1	1.2	1.6	1.2	1.2	1.7	1.3	1.3
[31 - 345] gi|347966029|ref|XP_003435852.1| AGAP001497-PC [Anopheles gambiae str. PEST]	Contig_198239_2	0.9799	1.2133	0.992	1	1.1	1.1	0.7	1.1	0.6	0.7	1	0.6
[69 - 260] gi|47214012|emb|CAG01525.1| unnamed protein product [Tetraodon nigroviridis]	Contig_315409_1 (+1)	1.0853	0.822	1.0483	0.9	0.9	0.9	1.3	1.2	1.2	1.3	1.2	1.2
[11 - 202] gi|321465569|gb|EFX76569.1| putative mitochondrial aconitate hydratase [Daphnia pulex]	Contig_271291_1	0.7891	0.9927	0.7799	1.2	1.1	1.1	1.1	1	1.1	1.2	1.2	1.2
[452 - 3] (REVERSE SENSE) gi|321461384|gb|EFX72417.1| hypothetical protein DAPPUDRAFT_308310 [Daphnia pulex]	Contig_161165_3 (+1)	0.8757	0.8612	1.0291	0.9	1	0.9	0.4	0.4	0.5	0.4	0.4	0.4
[174 - 359] gi|189241344|ref|XP_969865.2| PREDICTED: similar to GTP binding protein [Tribolium castaneum]	Contig_308025_3	1.1931	0.9357	0.9487	1	1	0.9	0.9	0.9	0.9	0.9	0.9	0.9
[550 - 74] (REVERSE SENSE) gi|91086675|ref|XP_968460.1| PREDICTED: similar to seryl-tRNA synthetase [Tribolium castaneum]	Contig_333486_5	1.0903	0.8617	1.1944	1.2	1.2	1.4	1.2	1.2	0.8	1.2	1.2	1.1
[26 - 259] gi|289743317|gb|ADD20406.1| cytochrome c oxidase subunit VIb COX12 [Glossina morsitans morsitans]	Contig_53256_1	0.8417	0.8576	1.3559	1.4	1.2	1.3	0.9	0.8	0.8	1.1	0.8	0.9
[1 - 552] gi|291231976|ref|XP_002735934.1| PREDICTED: hypothetical protein [Saccoglossus kowalevskii]	Contig_384066_1	0.993	0.965	0.9907	0.9	0.9	1	0.6	0.6	0.7	0.5	0.6	0.6
[527 - 3] (REVERSE SENSE) gi|321476708|gb|EFX87668.1| hypothetical protein DAPPUDRAFT_306457 [Daphnia pulex]	Contig_260565_5 (+1)	0.9764	1.096	0.8465	1.2	0.9	0.9	0.7	0.6	0.6	0.7	0.5	0.6
[677 - 240] (REVERSE SENSE) gi|321455064|gb|EFX66209.1| hypothetical protein DAPPUDRAFT_332423 [Daphnia pulex]	Contig_308469_6 (+1)	1.2454	1.26	1.0975	1.1	1	1.1	0.8	0.8	0.6	0.7	0.7	0.7
[85 - 630] gi|321462724|gb|EFX73745.1| hypothetical protein DAPPUDRAFT_231341 [Daphnia pulex]	Contig_111717_1 (+1)	0.9634	0.9461	1.0272	0.9	1.1	1.1	0.7	0.7	0.6	0.6	0.7	0.6
[156 - 863] gi|157128921|ref|XP_001661549.1| mitochondrial glutamate carrier protein [Aedes aegypti]	Contig_260204_2 (+1)	0.6624	0.6753	0.9946	1.1	1.1	1	0.7	0.7	0.7	0.7	0.7	0.7
[332 - 3] (REVERSE SENSE) gi|189241162|ref|XP_974687.2| PREDICTED: similar to Proteasome p44.5 subunit CG10149-PB [Tribolium castaneum]	Contig_33929_2 (+1)	1.4034	1.008	1.282	0.9	1	1	0.8	1	1.2	0.7	0.9	1.5
[428 - 3] (REVERSE SENSE) gi|156543203|ref|XP_001606298.1| PREDICTED: ubiquitin carboxyl-terminal hydrolase 5-like [Nasonia vitripennis]	Contig_226945_4	1.1731	0.9194	1.0808	1	0.9	0.9	0.7	0.6	0.6	0.6	0.5	0.5
[27 - 227] gi|260908542|gb|ACX53990.1| ubiquinol-cytochrome c reductase complex [Rhipicephalus sanguineus]	Contig_291866_1 (+3)	0.887	0.8385	1.0296	0.7	0.9	0.8	1.6	1.9	1.8	1.4	1.7	1.5
[125 - 505] gi|225711434|gb|ACO11563.1| Programmed cell death protein 5 [Caligus rogercresseyi]	Contig_356829_2 (+1)	1.0607	1.0927	0.95	0.9	0.9	0.8	1.5	1.8	1.5	1.4	1.6	1.4
[48 - 551] gi|326915511|ref|XP_003204060.1| PREDICTED: alpha-actinin-2-like isoform 4 [Meleagris gallopavo]	Contig_172601_3	0.8694	0.889	1.0086	1	0.9	1.1	1	1.1	1	1.1	1.3	1
[43 - 402] gi|270001418|gb|EEZ97865.1| hypothetical protein TcasGA2_TC000237 [Tribolium castaneum]	Contig_198563_1	0.9478	0.8701	0.9976	1.1	1.1	1	1.3	0.8	1.6	1.5	0.7	1.6
[346 - 110] (REVERSE SENSE) gi|156337962|ref|XP_001619930.1| hypothetical protein NEMVEDRAFT_v1g223667 [Nematostella vectensis]	Contig_302469_2 (+1)	1.0951	0.8987	1.0069	1	1	1.1	0.7	0.7	0.9	0.7	0.8	0.8
[289 - 633] gi|432099987|gb|ELK28881.1| Testis-expressed sequence 15 protein, partial [Myotis davidii]	Contig_50493_1	0.9079	1.1213	1.0686	0.8	0.9	0.8	1.8	2	2	1.7	1.8	2
[393 - 259] (REVERSE SENSE) gi|48095068|ref|XP_392230.1| PREDICTED: plastin-3 [Apis mellifera]	Contig_75266_4	1.0226	1.1308	0.9475	1.2	1.1	1	1.1	1	0.9	0.9	0.8	0.7
[8 - 583] gi|321473830|gb|EFX84796.1| hypothetical protein DAPPUDRAFT_99108 [Daphnia pulex]	Contig_111791_4	1.1146	0.6783	0.9525	1	1.3	1.2	0.9	0.6	0.8	0.9	0.6	0.9
[55 - 225] gi|321467552|gb|EFX78542.1| hypothetical protein DAPPUDRAFT_231081 [Daphnia pulex]	Contig_324381_1	1.513	1.5088	0.8979	1.1	1.2	1.1	0.7	0.8	0.7	0.9	0.9	0.8
[627 - 1] (REVERSE SENSE) gi|321477882|gb|EFX88840.1| hypothetical protein DAPPUDRAFT_234231 [Daphnia pulex]	Contig_352931_7	0.9041	0.91	0.9532	1	0.8	0.9	0.6	0.9	0.8	0.7	0.8	0.8
[753 - 1] (REVERSE SENSE) gi|195449465|ref|XP_002072083.1| GK22509 [Drosophila willistoni]	Contig_357607_5	0.8694	1.2407	1.1201	1	1	0.9	1.1	1.1	1.1	1.1	1.1	1
[57 - 314] gi|156361178|ref|XP_001625396.1| predicted protein [Nematostella vectensis]	Contig_389750_2 (+1)	1.0392	0.9207	1.2768	1	0.9	1	1.3	1.1	1.3	1.2	1.1	1.2
[37 - 861] gi|158288380|ref|XP_310249.3| AGAP003719-PA [Anopheles gambiae str. PEST]	Contig_385080_3 (+1)	0.9143	1.0741	0.9451	1	1.1	0.9	1.2	1.3	1.7	1.1	1.5	1.8
[380 - 3] (REVERSE SENSE) gi|158286555|ref|XP_308807.4| AGAP006949-PA [Anopheles gambiae str. PEST]	Contig_303675_5	0.7638	0.7149	1.2575	0.8	1.4	0.9	1.2	1.2	0.8	1	1.3	0.9
[37 - 651] gi|283046834|ref|NP_001164360.1| succinate dehydrogenase [ubiquinone] iron-sulfur subunit, mitochondrial [Tribolium castaneum]	Contig_385130_3	1.0484	1.0502	1.0071	1	0.8	1	1.5	1.3	1.5	1.5	1.2	1.4
[505 - 2] (REVERSE SENSE) gi|91080283|ref|XP_973877.1| PREDICTED: similar to carboxylase:pyruvate/acetyl-coa/propionyl-coa [Tribolium castaneum]	Contig_328336_7	1.2452	0.9666	1.0866	0.9	1	1	1	0.8	0.8	0.9	0.8	0.8
[127 - 555] gi|383847094|ref|XP_003699190.1| PREDICTED: arrestin homolog isoform 2 [Megachile rotundata]	Contig_256103_4	0.9909	1.1052	1.1734	0.8	0.8	0.8	0.8	1.1	1	0.9	1.2	1
[776 - 330] (REVERSE SENSE) gi|321469305|gb|EFX80286.1| hypothetical protein DAPPUDRAFT_197043 [Daphnia pulex]	Contig_233953_4	0.9423	0.9635	0.8765	1	1.1	1	0.5	0.6	0.6	0.6	0.6	0.6
[241 - 531] gi|324105257|gb|ADY18391.1| ribosomal protein rpl7a [Glycera tridactyla]	Contig_302692_6	0.9564	1.0984	1.269	0.9	0.9	1	1.4	1.3	1.4	1.3	1.1	1.3
[437 - 3] (REVERSE SENSE) gi|327554931|gb|AEB00819.1| vasa-like protein [Marsupenaeus japonicus]	Contig_307660_7 (+1)	0.9673	1.1009	1.0187	1	0.5	0.7	1.7	2.9	2.3	1.5	3.1	1.8
[295 - 2] (REVERSE SENSE) gi|125811343|ref|XP_001361845.1| GA18359 [Drosophila pseudoobscura pseudoobscura]	Contig_196602_4	1.0694	0.5434	1.1889	1.2	1.1	1.2	0.9	0.8	0.9	0.8	0.8	0.9
[1893 - 1] (REVERSE SENSE) gi|288561842|dbj|BAI68425.1| gephyrin2 [Danio rerio]	Contig_210676_7	1.0616	1.1105	0.9772	1	0.9	0.9	0.8	0.7	0.7	0.6	0.6	0.7
[350 - 3] (REVERSE SENSE) gi|167888835|gb|ACA09718.1| proliferating cell nuclear antigen [Marsupenaeus japonicus]	Contig_306682_4	0.9738	1.0145	0.9778	0.9	1	0.8	0.5	0.6	0.5	0.5	0.5	0.5
[12 - 413] gi|156548972|ref|XP_001607166.1| PREDICTED: alpha-aminoadipic semialdehyde synthase, mitochondrial-like [Nasonia vitripennis]	Contig_237056_1	0.9862	0.6604	0.9527	0.9	1	1	1.5	1.2	1.5	1.6	1.3	1.4
[671 - 3] (REVERSE SENSE) gi|321458827|gb|EFX69889.1| hypothetical protein DAPPUDRAFT_202596 [Daphnia pulex]	Contig_282317_7	0.8807	0.992	1.0924	1.1	1.5	1	1.7	1.5	1.3	1.6	1.4	1.3
[89 - 307] gi|213983105|ref|NP_001135696.1| enoyl-CoA delta isomerase 2 [Xenopus (Silurana) tropicalis]	Contig_269918_2	1.1595	1.7327	1.2774	0.9	0.8	0.8	1.4	1.2	1.2	1.6	1.6	1.6
[154 - 438] gi|443706875|gb|ELU02751.1| hypothetical protein CAPTEDRAFT_224029 [Capitella teleta]	Contig_383950_2	1.0786	1.2657	1.1421	0.6	1.1	0.6	0.8	0.6	0.9	0.6	0.6	0.5
[22 - 1965] gi|20178023|sp|O55103.1|PRAX_MOUSE RecName: Full=Periaxin	Contig_376109_10	0.9092	0.9862	0.7999	0.9	0.9	0.9	0.9	0.9	0.8	0.9	0.9	0.8
[467 - 3] (REVERSE SENSE) gi|91081489|ref|XP_976188.1| PREDICTED: similar to V-ATPase subunit A isoform 2 [Tribolium castaneum]	Contig_218587_3	0.6225	1.0018	0.8385	1.1	1.5	1.4	0.9	0.7	0.9	0.9	0.8	0.9
[486 - 1] (REVERSE SENSE) gi|390179035|ref|XP_003736787.1| GA12765, isoform B [Drosophila pseudoobscura pseudoobscura]	Contig_302095_3	0.8195	0.9125	1.245	0.9	0.9	1	1.2	1.2	1.2	1.1	1.1	1.1
[1091 - 3] (REVERSE SENSE) gi|156548556|ref|XP_001605611.1| PREDICTED: eukaryotic translation initiation factor 3 subunit A [Nasonia vitripennis]	Contig_238858_6	0.5208	1.1563	0.963	1	1	0.8	1.7	0.7	0.8	1.4	0.7	0.7
[939 - 241] (REVERSE SENSE) gi|114052735|ref|NP_001040494.1| U2 small nuclear ribonucleoprotein auxiliary factor 2 [Bombyx mori]	Contig_218491_9	0.7166	1.0495	1.0172	1	1.1	1	0.4	0.6	0.3	0.4	0.8	0.4
[295 - 2] (REVERSE SENSE) gi|442757475|gb|JAA70896.1| Putative dolichyl-diphosphooligosaccharide--protein glycosyltransfer [Ixodes ricinus]	Contig_359985_2 (+1)	1.0591	1.1117	0.9407	1	0.9	1	0.8	0.7	0.8	0.7	0.7	0.8
[499 - 311] (REVERSE SENSE) gi|291233231|ref|XP_002736557.1| PREDICTED: phosphoglycerate kinase 1-like [Saccoglossus kowalevskii]	Contig_385681_4	1.0125	0.874	0.7754	0.9	1	1.1	0.9	1.1	1.1	1	1.2	1.4
[158 - 340] gi|321471678|gb|EFX82650.1| hypothetical protein DAPPUDRAFT_230756 [Daphnia pulex]	Contig_326645_2	0.9159	1.0457	0.9863	1.6	0.9	0.5	3.9	2.2	2.6	3.9	2.5	1.9
[31 - 336] gi|260809749|ref|XP_002599667.1| hypothetical protein BRAFLDRAFT_119372 [Branchiostoma floridae]	Contig_359336_1 (+1)	1.1053	0.9872	1.0896	1.2	1	1	1	1.1	1	1	0.9	0.9
[7 - 360] gi|355676392|gb|AER95784.1| chaperonin containing TCP1, subunit 4, partial [Mustela putorius furo]	Contig_112034_2 (+1)	0.924	1.1427	1.1581	0.9	1	1	1.6	1.6	1.6	1.5	1.6	1.6
[386 - 3] (REVERSE SENSE) gi|114053233|ref|NP_001040290.1| aldehyde dehydrogenase isoform 2 [Bombyx mori]	Contig_112509_5	0.9754	0.9585	0.993	1.2	1.1	1.1	1	0.8	1	1	0.7	0.9
[125 - 631] gi|156549032|ref|XP_001607937.1| PREDICTED: glycerol-3-phosphate dehydrogenase [NAD+], cytoplasmic [Nasonia vitripennis]	Contig_386003_2	1.0422	1.0848	1.0163	0.9	1	1	0.9	0.7	0.8	0.9	0.8	0.8
[69 - 404] gi|343949061|gb|AEM66982.1| mitochondrial manganese superoxide dismutase [Tigriopus japonicus]	Contig_218170_1	1.0743	1.1815	1.0864	1.1	1.1	1	1.1	1.1	1	1.2	1	1
[45 - 329] gi|390348202|ref|XP_001201161.2| PREDICTED: dipeptidyl peptidase 1-like [Strongylocentrotus purpuratus]	Contig_389429_1	0.8258	0.8559	0.9793	1.3	1.2	1.2	0.6	0.5	0.5	0.5	0.5	0.5
[342 - 1] (REVERSE SENSE) gi|383857561|ref|XP_003704273.1| PREDICTED: LOW QUALITY PROTEIN: talin-1-like [Megachile rotundata]	Contig_370111_2	1.0522	1.0337	0.9835	0.9	0.9	0.6	2.8	2.7	1.5	2.9	2.7	1.3
[590 - 3] (REVERSE SENSE) gi|91086129|ref|XP_968616.1| PREDICTED: similar to UDP-glucose 4-epimerase [Tribolium castaneum]	Contig_305595_6	0.9723	1.1182	0.876	0.8	0.8	0.9	1.8	2.1	1.7	1.9	2	1.7
[5 - 367] gi|321457269|gb|EFX68359.1| hypothetical protein DAPPUDRAFT_203299 [Daphnia pulex]	Contig_305855_3	1.1103	1.2374	1.0011	1.2	1.3	1.3	0.8	0.8	0.8	1	1	0.9
[102 - 590] gi|221329973|ref|NP_001138203.1| dorsal switch protein 1, isoform F [Drosophila melanogaster]	Contig_387265_2	1.0804	0.8842	0.7513	1.3	1	0.9	0.7	0.9	0.9	0.9	1	0.8
[331 - 35] (REVERSE SENSE) gi|321468146|gb|EFX79132.1| hypothetical protein DAPPUDRAFT_225197 [Daphnia pulex]	Contig_179487_5	1.0092	0.9524	1.3538	0.9	0.9	0.9	1.1	0.9	0.7	1	0.9	0.7
[145 - 252] gi|391338259|ref|XP_003743477.1| PREDICTED: 78 kDa glucose-regulated protein-like isoform 1 [Metaseiulus occidentalis]	Contig_350985_2	0.9275	0.8035	1.3863	1.2	1.1	1.3	0.7	0.7	0.6	0.7	0.7	0.7
[287 - 3] (REVERSE SENSE) gi|242013128|ref|XP_002427267.1| Aldehyde dehydrogenase, putative [Pediculus humanus corporis]	Contig_303239_3 (+2)	1.3869	0.9976	1.1782	0.9	1	1	1	0.8	1	1	0.8	1
[75 - 386] gi|119921718|ref|XP_606666.3| PREDICTED: talin-2 isoform X5 [Bos taurus]	Contig_195262_1	1.3181	1.0827	1.2099	1.1	1.2	0.9	0.9	1.1	1	1	1.1	1
[126 - 1] (REVERSE SENSE) gi|60892775|gb|AAX37287.1| tropomyosin [Aleuroglyphus ovatus]	Contig_149123_1 (+3)	0.914	0.945	1.0006	0.9	0.8	0.9	0.9	0.7	0.8	0.9	0.7	0.8
[269 - 3] (REVERSE SENSE) gi|321471009|gb|EFX81983.1| hypothetical protein DAPPUDRAFT_302871 [Daphnia pulex]	Contig_198855_3 (+1)	1.3985	1.0682	1.0343	1.3	1.2	1	0.5	0.5	0.5	0.6	0.6	0.6
[44 - 673] gi|345480532|ref|XP_003424167.1| PREDICTED: GMP synthase [glutamine-hydrolyzing]-like isoform 2 [Nasonia vitripennis]	Contig_357388_2	1.1622	0.9913	1.0981	1	1	0.9	0.7	0.5	0.7	0.6	0.5	0.6
[605 - 3] (REVERSE SENSE) gi|328723045|ref|XP_003247743.1| PREDICTED: putative ATP-dependent RNA helicase me31b-like isoform 2 [Acyrthosiphon pisum]	Contig_161954_9	1.0026	1.3195	0.9724	1.2	1.2	1.2	1.7	1.8	1.8	2	2.1	2
[17 - 214] gi|150982236|gb|ABR87320.1| large subunit ribosomal protein 30 [Pristionchus uniformis]	Contig_277142_1	0.957	0.8616	1.0155	1	0.8	0.9	1.4	2.6	2.5	1.3	2.3	2.4
[163 - 2] (REVERSE SENSE) gi|317040064|gb|ADU87600.1| arginine kinase [Austinogebia edulis]	Contig_377984_5	0.8969	0.8327	0.9812	0.8	1	1	1.7	0.9	0.7	1.2	1.1	0.9
[387 - 1] (REVERSE SENSE) gi|291231293|ref|XP_002735599.1| PREDICTED: RNA binding motif protein 4B-like isoform 2 [Saccoglossus kowalevskii]	Contig_387887_4	0.9873	1.0848	0.8836	0.7	0.8	0.8	1.3	1.7	1.4	1.2	1.5	1.2
[614 - 3] (REVERSE SENSE) gi|340715084|ref|XP_003396050.1| PREDICTED: nuclear fragile X mental retardation-interacting protein 1-like [Bombus terrestris]	Contig_82235_3	0.73	0.9928	0.976	1	1.2	0.9	0.7	1.1	0.7	1	1.3	0.9
[1034 - 3] (REVERSE SENSE) gi|270002799|gb|EEZ99246.1| hypothetical protein TcasGA2_TC000871 [Tribolium castaneum]	Contig_128797_8 (+2)	1.1327	0.7555	1.1424	1.2	1	1.2	2.6	2.8	1.8	2.3	2.4	1.8
[710 - 3] (REVERSE SENSE) gi|321462722|gb|EFX73743.1| hypothetical protein DAPPUDRAFT_307604 [Daphnia pulex]	Contig_239848_5	1.2338	1.1961	1.4344	0.9	1.1	0.9	1	1.2	0.9	0.9	1.3	0.8
[564 - 64] (REVERSE SENSE) gi|321470965|gb|EFX81939.1| hypothetical protein DAPPUDRAFT_317161 [Daphnia pulex]	Contig_14919_4	1.0248	0.9109	1.0667	1	1	1	1.1	0.9	1	1	0.8	0.9
[330 - 1] (REVERSE SENSE) gi|125808965|ref|XP_001360938.1| GA20535 [Drosophila pseudoobscura pseudoobscura]	Contig_333421_9	1.0249	0.9756	1.1222	1.2	1.3	1.2	0.9	1	0.9	1.1	1.2	1.1
[338 - 3] (REVERSE SENSE) gi|91076392|ref|XP_968727.1| PREDICTED: similar to proteasome 25 kDa subunit [Tribolium castaneum]	Contig_198327_4 (+1)	0.7681	1.3701	0.9653	1.2	1.4	1.5	1.1	1.3	1.5	1.2	1.5	1.6
[489 - 1] (REVERSE SENSE) gi|242013430|ref|XP_002427410.1| aldose reductase, putative [Pediculus humanus corporis]	Contig_198219_3 (+1)	1.5296	0.9043	1.002	1	1	1.1	0.7	0.9	0.7	0.6	0.8	0.6
[138 - 1] (REVERSE SENSE) gi|115735566|ref|XP_801745.2| PREDICTED: aconitate hydratase, mitochondrial-like isoform 2, partial [Strongylocentrotus purpuratus]	Contig_274597_2	1.2757	0.9799	0.9057	1	1	1	1.2	1.2	1.3	1.2	1.2	1.3
[97 - 777] gi|350407099|ref|XP_003487985.1| PREDICTED: serine-threonine kinase receptor-associated protein-like [Bombus impatiens]	Contig_379454_3	1.0375	0.8864	0.7931	1	1	1	0.4	0.6	0.5	0.4	0.6	0.5
[970 - 512] (REVERSE SENSE) gi|432940705|ref|XP_004082725.1| PREDICTED: reticulon-4-interacting protein 1 homolog, mitochondrial-like [Oryzias latipes]	Contig_359110_6	0.9408	0.9465	1.4064	0.7	1	0.9	3	1.1	1.4	2.7	1.1	1.3
[76 - 405] gi|405959086|gb|EKC25154.1| UTP--glucose-1-phosphate uridylyltransferase [Crassostrea gigas]	Contig_284278_2 (+1)	0.8108	0.9598	0.9399	1.1	1.2	1.1	0.4	0.5	0.5	0.4	0.5	0.5
[133 - 291] gi|350404620|ref|XP_003487165.1| PREDICTED: trifunctional enzyme subunit alpha, mitochondrial-like [Bombus impatiens]	Contig_218686_2 (+1)	1.3177	1.1135	0.7414	1.2	1	1.1	0.7	0.5	0.6	0.9	0.5	0.6
[3 - 281] gi|91084231|ref|XP_969408.1| PREDICTED: similar to pyrroline-5-carboxylate dehydrogenase [Tribolium castaneum]	Contig_329131_1	0.5112	0.928	0.943	1	1	1	0.6	0.6	0.8	0.5	0.6	0.7
[40 - 531] gi|28804799|dbj|BAC57943.1| cathepsin C [Marsupenaeus japonicus]	Contig_176470_3	0.9387	0.9267	1.0796	1.1	1.1	1.1	0.6	0.6	0.7	0.6	0.6	0.6
[79 - 255] gi|347970176|ref|XP_003436531.1| AGAP013333-PA [Anopheles gambiae str. PEST]	Contig_327926_1	1.1088	0.9661	1.0679	0.9	1	0.8	0.5	0.5	0.5	0.5	0.5	0.5
[509 - 6] (REVERSE SENSE) gi|346467099|gb|AEO33394.1| hypothetical protein [Amblyomma maculatum]	Contig_305787_4	0.7753	0.9115	1.2058	1.2	1.2	1.2	1	1.1	1	1.3	1.3	1.2
[546 - 1] (REVERSE SENSE) gi|91083895|ref|XP_974479.1| PREDICTED: similar to ATPase family AAA domain-containing protein 3 [Tribolium castaneum]	Contig_352865_4	1.0217	1.0245	1.0325	0.7	0.8	0.7	1	0.9	0.9	0.9	0.8	0.8
[7 - 297] gi|340539152|gb|AEK49107.1| Tudor staphylococcal nuclease [Penaeus monodon]	Contig_179520_1	1.0389	0.8366	1.0068	0.9	1.1	1	0.6	0.6	0.6	0.5	0.6	0.5
[164 - 580] gi|365864227|ref|ZP_09403919.1| putative short chain oxidoreductase [Streptomyces sp. W007]	Contig_328617_1	1.0741	1.0147	0.9663	0.7	0.8	0.7	2.8	1.5	1.8	2.1	1.3	1.6
[107 - 373] gi|189234965|ref|XP_973687.2| PREDICTED: similar to CG17838 CG17838-PB [Tribolium castaneum]	Contig_301985_3	1.0104	1.1524	0.8277	1.2	1.3	1.2	0.7	0.6	0.7	0.8	0.9	0.9
[92 - 541] gi|206725166|dbj|BAG71783.1| fmr [Gryllus bimaculatus]	Contig_4950_2	1.0389	1.097	1.0358	0.9	0.9	0.8	0.8	0.8	0.8	0.7	0.7	0.7
[515 - 3] (REVERSE SENSE) gi|321468898|gb|EFX79881.1| hypothetical protein DAPPUDRAFT_304295 [Daphnia pulex]	Contig_183272_2	0.9906	1.3557	1.3364	0.8	0.9	0.9	1.9	1.6	1.8	1.8	1.6	1.7
[5 - 322] gi|328779316|ref|XP_393339.3| PREDICTED: fasciclin-2 isoform 1 [Apis mellifera]	Contig_154105_3 (+1)	0.9149	0.9087	1.0086	1.1	1	0.9	0.5	0.7	0.9	0.6	0.7	0.8
[7 - 693] gi|346469447|gb|AEO34568.1| hypothetical protein [Amblyomma maculatum]	Contig_382818_1	0.9788	1.299	1.092	0.8	0.8	0.7	3.6	1.6	2.2	3	1.6	2
[67 - 1278] gi|350413804|ref|XP_003490119.1| PREDICTED: twitchin-like [Bombus impatiens]	Contig_331988_2	1.063	1.0384	1.1305	1	1	1	0.7	0.8	0.7	0.7	0.7	0.8
[188 - 3] (REVERSE SENSE) gi|194743202|ref|XP_001954089.1| GF18099 [Drosophila ananassae]	Contig_164767_2	0.8325	0.8716	1.0228	1	1	1	1	0.8	0.9	1.2	0.8	1.1
[6 - 425] gi|321470964|gb|EFX81938.1| hypothetical protein DAPPUDRAFT_49587 [Daphnia pulex]	Contig_355544_2	1.1728	1.0567	1.1682	0.9	0.8	0.7	0.6	0.5	0.6	0.5	0.5	0.5
[400 - 2] (REVERSE SENSE) gi|322801372|gb|EFZ22033.1| hypothetical protein SINV_01147 [Solenopsis invicta]	Contig_379573_4	1.0168	1.1754	1.1763	1	1	1	0.6	0.6	0.6	0.7	0.6	0.6
[680 - 3] (REVERSE SENSE) gi|332024718|gb|EGI64907.1| Phosphoglycerate kinase [Acromyrmex echinatior]	Contig_144547_5	0.8738	2.1066	0.94	1.2	0.9	0.9	0.9	1.5	1.4	1.1	1.3	1.3
[88 - 348] gi|389613615|dbj|BAM20138.1| NADH ubiquinone oxidoreductase 30 kDa [Papilio xuthus]	Contig_85093_1	1.781	0.8683	0.7727	1	1.3	1.1	1.2	1	1.3	1.1	1	1.2
[795 - 1] (REVERSE SENSE) gi|291233917|ref|XP_002736889.1| PREDICTED: acyl-Coenzyme A dehydrogenase, very long chain-like [Saccoglossus kowalevskii]	Contig_356268_6	0.9322	1.3707	0.9615	0.9	0.8	0.8	0.8	1.2	0.7	0.6	1	0.6
[440 - 3] (REVERSE SENSE) gi|157138353|ref|XP_001657259.1| guanine nucleotide-binding protein beta 3 (g protein beta3) [Aedes aegypti]	Contig_260173_5	0.8051	1.3993	0.8696	0.9	1.1	0.9	0.8	0.8	0.9	0.9	0.8	0.9
[97 - 516] gi|190684905|gb|ACE82622.1| spectrin alpha-chain, partial [Laccophilus pictus]	Contig_96984_1 (+1)	0.888	0.8423	1.0446	1.6	1.3	0.6	1.1	0.8	1.3	1.2	1	1
[88 - 582] gi|333466057|gb|AEF33797.1| Rab7 [Fenneropenaeus chinensis]	Contig_42231_1	0.8429	1.2184	1.085	1.2	1.1	1.1	0.7	0.9	0.9	0.9	0.9	0.9
[597 - 1] (REVERSE SENSE) gi|321464824|gb|EFX75829.1| hypothetical protein DAPPUDRAFT_306599 [Daphnia pulex]	Contig_280048_8 (+1)	0.9608	0.9876	1.0287	1	1	0.9	0.7	0.6	0.6	0.7	0.6	0.6
[8 - 832] gi|348507930|ref|XP_003441508.1| PREDICTED: ruvB-like 1-like [Oreochromis niloticus]	Contig_352350_4	1.1177	0.9883	1.1567	0.7	1.1	0.5	1.6	1.3	2.4	1.2	1.2	1.6
[1304 - 588] (REVERSE SENSE) gi|157132282|ref|XP_001662538.1| hypothetical protein AaeL_AAEL012387 [Aedes aegypti]	Contig_125603_14 (+2)	1.0456	0.9487	0.8811	0.9	1	0.8	0.9	0.8	0.8	0.9	1	0.9
[93 - 416] gi|51965690|emb|CAG29667.1| translation initiation factor 2 gamma subunit [Allacma fusca]	Contig_161844_2	0.8229	0.8044	0.9311	0.7	1.1	1	0.7	0.9	1.3	0.7	0.9	1.2
[403 - 2] (REVERSE SENSE) gi|326668186|ref|XP_003198760.1| PREDICTED: heterogeneous nuclear ribonucleoprotein U-like protein 1-like [Danio rerio]	Contig_357410_1	0.9605	0.9038	1.1566	1.2	1.2	1.2	0.7	0.7	0.8	0.7	0.8	0.7
[16 - 459] gi|91076876|ref|XP_976197.1| PREDICTED: similar to Bmsqd-2 isoform 3 [Tribolium castaneum]	Contig_175253_2	1.0975	0.9521	1.0523	1.4	1.4	1.5	1	1.1	1.1	1.3	1.5	1.4
[34 - 468] gi|157876792|ref|XP_001686738.1| putative universal minicircle sequence binding protein [Leishmania major strain Friedlin]	Contig_355789_1	1.0372	1.0567	0.9084	1.4	1.3	1.2	1	1	1	1.6	1.4	1.3
[350 - 742] gi|391333547|ref|XP_003741174.1| PREDICTED: xaa-Pro aminopeptidase 1-like [Metaseiulus occidentalis]	Contig_380113_2	0.8326	0.9442	0.7413	1.2	1.2	1.2	1	0.8	0.9	1	1	1
[113 - 538] gi|194744201|ref|XP_001954583.1| GF18341 [Drosophila ananassae]	Contig_333399_3 (+1)	1.111	1.1162	1.5971	1.1	0.8	1.1	0.6	1.7	0.6	0.7	1.6	0.7
[127 - 402] gi|421975946|gb|AFX73005.1| ribosomal protein L3 [Spirometra erinaceieuropaei]	Contig_52978_2 (+1)	1.0501	0.9617	1.1137	0.9	0.9	0.9	0.8	0.9	0.9	0.8	0.8	0.8
[335 - 697] gi|321476144|gb|EFX87105.1| myosin heavy chain isoform 2 [Daphnia pulex]	Contig_214046_2 (+1)	1.2475	1.4732	0.9187	0.8	0.7	0.9	1	0.8	1.1	1	0.8	1.1
[130 - 435] gi|157112188|ref|XP_001657431.1| Gelsolin precursor [Aedes aegypti]	Contig_377569_1 (+1)	1.1697	0.9502	0.9722	1.1	1.1	1	0.5	0.6	0.7	0.6	0.6	0.6
[90 - 422] gi|157169462|ref|XP_001651529.1| beta chain spectrin [Aedes aegypti]	Contig_326267_2	2.7397	1.0195	1.0165	0.8	0.9	0.8	1	0.9	0.9	0.9	0.9	0.9
[161 - 607] gi|147904655|ref|NP_001088419.1| uncharacterized protein LOC495278 [Xenopus laevis]	Contig_354781_1	0.8964	1.0325	1.0726	1	0.9	0.9	1.3	0.9	1.2	1.1	0.8	1
[401 - 3] (REVERSE SENSE) gi|334350114|ref|XP_001364379.2| PREDICTED: nuclear pore glycoprotein p62-like isoform 1 [Monodelphis domestica]	Contig_331703_4	1.0838	0.6903	0.971	1.1	1.1	1	0.7	0.5	0.7	0.7	0.6	0.7
[260 - 3] (REVERSE SENSE) gi|357623524|gb|EHJ74635.1| putative Spectrin alpha chain [Danaus plexippus]	Contig_256274_4	1.4287	1.0791	1.043	0.8	0.9	0.7	1	0.8	1.1	1.3	0.9	1.2
[356 - 3] (REVERSE SENSE) gi|321469546|gb|EFX80526.1| hypothetical protein DAPPUDRAFT_51170 [Daphnia pulex]	Contig_176282_3	1.3665	0.9496	1.0065	1.1	0.8	0.9	1.1	0.7	1.1	1.2	0.8	0.9
[43 - 420] gi|359326583|gb|AEV23880.1| glutathione S transferase class delta [Blattella germanica]	Contig_383350_2	0.9657	0.9864	0.8415	0.9	0.9	0.9	1.6	1.3	1.1	1.4	1.2	1
[63 - 476] gi|389608097|dbj|BAM17660.1| chitin binding peritrophin-A [Papilio xuthus]	Contig_330088_3	1.0528	0.7859	0.6733	0.9	1.4	1.1	1.4	1.3	1.3	1.4	1.4	1.2
[43 - 270] gi|321476144|gb|EFX87105.1| myosin heavy chain isoform 2 [Daphnia pulex]	Contig_359957_1	0.9143	1.2387	1.3041	0.9	0.9	0.9	0.9	1	1.2	0.8	0.8	1.1
[734 - 3] (REVERSE SENSE) gi|405970502|gb|EKC35400.1| Glutathione reductase, mitochondrial [Crassostrea gigas]	Contig_332750_6	1.0267	1.059	1.0367	1.1	1	1	2.2	0.6	2	1.8	0.5	1.6
[190 - 2] (REVERSE SENSE) gi|340715997|ref|XP_003396491.1| PREDICTED: laminin subunit alpha-like [Bombus terrestris]	Contig_309215_3 (+1)	1.0197	0.7068	0.8995	1.1	1.1	1	0.7	0.7	0.7	0.7	0.8	0.6
[449 - 994] gi|443687871|gb|ELT90724.1| hypothetical protein CAPTEDRAFT_48258, partial [Capitella teleta]	Contig_327974_8	1.1316	1.2851	1.0597	0.9	0.8	1.1	1.7	1.1	1.3	1.6	1.2	1.1
[215 - 1738] gi|321467011|gb|EFX78003.1| hypothetical protein DAPPUDRAFT_305290 [Daphnia pulex]	Contig_161268_2 (+1)	0.9068	0.9675	1.2498	1	1.1	1.1	1	1	1.1	0.9	0.9	0.9
[498 - 1] (REVERSE SENSE) gi|332026911|gb|EGI67012.1| Talin-1 [Acromyrmex echinatior]	Contig_357045_3	0.9849	1.0559	1.0256	1.1	1.3	1.2	0.7	0.6	0.6	0.7	0.7	0.7
[58 - 798] gi|189238197|ref|XP_001807880.1| PREDICTED: similar to translation initiation factor 3, subunit S8, putative [Tribolium castaneum]	Contig_360007_2	0.9472	1.5348	1.1055	1	0.9	1	1.3	1.7	1.7	1.3	1.6	1.6
[130 - 339] gi|395508635|ref|XP_003758615.1| PREDICTED: uncharacterized protein LOC100931454 [Sarcophilus harrisii]	Contig_257097_1	1.2168	1.2548	0.7515	0.8	0.9	0.8	1.5	0.7	1.2	1.3	0.7	1.1
[13 - 555] gi|321472499|gb|EFX83469.1| hypothetical protein DAPPUDRAFT_301869 [Daphnia pulex]	Contig_231478_1 (+1)	1.0549	1.0234	1.0023	1.1	0.9	1.1	0.7	1	0.7	0.6	0.9	0.7
[192 - 347] gi|332020672|gb|EGI61078.1| T-complex protein 1 subunit gamma [Acromyrmex echinatior]	Contig_258510_1	0.8771	1.1071	0.967	0.9	0.9	1	3.2	0.7	1.6	2.9	0.7	1.5
[16 - 384] gi|427787267|gb|JAA59085.1| Putative alkyl hydroperoxide reductase thiol specific antioxidant [Rhipicephalus pulchellus]	Contig_97034_1	1.0062	0.9708	0.8621	0.9	1	1	2	1	1.6	1.8	1	1.5
[682 - 2] (REVERSE SENSE) gi|242024934|ref|XP_002432881.1| 150 kDa oxygen-regulated protein precursor, putative [Pediculus humanus corporis]	Contig_384046_4	0.9301	0.8473	0.8085	0.9	1	1	0.7	0.9	0.8	0.8	1	1
[260 - 3] (REVERSE SENSE) gi|357611678|gb|EHJ67604.1| hypothetical protein KGM_01801 [Danaus plexippus]	Contig_301900_2 (+2)	1.1377	1.0575	0.9698	0.9	0.8	1	1.2	1.1	1.1	1.1	1	1.1
[211 - 330] gi|40882439|gb|AAR96131.1| RH62603p [Drosophila melanogaster]	Contig_351526_1	1.0588	0.8479	2.3184	0.7	0.7	0.7	1.9	1.8	1.6	1.3	1.3	1.1
[431 - 3] (REVERSE SENSE) gi|321466074|gb|EFX77072.1| hypothetical protein DAPPUDRAFT_305996 [Daphnia pulex]	Contig_359337_4	0.8035	1.0088	1.3965	0.9	1	0.9	0.9	0.8	0.9	0.8	0.7	0.8
[407 - 54] (REVERSE SENSE) gi|427786177|gb|JAA58540.1| Putative eukaryotic translation initiation factor 4e binding protein 1 [Rhipicephalus pulchellus]	Contig_23499_5 (+1)	0.8427	0.9254	1.0372	0.9	1	1	1	1.1	1.3	0.9	1	1.2
[32 - 1078] gi|427792677|gb|JAA61790.1| Putative phosphoglucomutase/phosphomannomutase, partial [Rhipicephalus pulchellus]	Contig_283071_1	1.1445	0.9126	0.7574	1.2	1	1	0.7	1	0.9	0.8	1.1	1
[13 - 1563] gi|340718032|ref|XP_003397476.1| PREDICTED: myosin heavy chain, muscle-like isoform 1 [Bombus terrestris]	Contig_360279_2 (+1)	1.203	1.0469	1.0476	0.8	0.9	0.7	0.9	1.1	1.1	0.9	1.1	1.1
[155 - 772] gi|225714082|gb|ACO12887.1| Troponin T [Lepeophtheirus salmonis]	Contig_217056_4	1.2404	0.8935	0.5688	1.4	1.4	1.2	0.7	0.7	0.7	0.9	0.9	0.9
[37 - 438] gi|158605299|gb|ABW74905.1| cathepsin C [Penaeus monodon]	Contig_272531_2	0.9406	1.4787	0.9173	1.2	1.2	1.2	0.4	0.4	0.4	0.4	0.4	0.4
[73 - 381] gi|270013629|gb|EFA10077.1| hypothetical protein TcasGA2_TC012253 [Tribolium castaneum]	Contig_380029_1	1.7147	1.0873	0.988	0.6	1.3	1.3	3.1	0.6	0.8	3.3	0.6	0.8
[311 - 210] (REVERSE SENSE) gi|291866|gb|AAA35578.1| ATPase [Homo sapiens]	Contig_356633_2	1.6577	1.2106	1.1255	0.8	0.8	0.8	2	1.8	1.9	1.9	1.6	1.7
[9 - 896] gi|345494337|ref|XP_003427273.1| PREDICTED: S-adenosylmethionine synthase-like isoform 2 [Nasonia vitripennis]	Contig_108918_2 (+1)	1.0171	1.0345	0.5116	1.5	1.4	1.5	0.3	0.3	0.3	0.4	0.4	0.4
[752 - 3] (REVERSE SENSE) gi|405961731|gb|EKC27484.1| NADH dehydrogenase [ubiquinone] iron-sulfur protein 2, mitochondrial [Crassostrea gigas]	Contig_175728_5 (+1)	0.8555	1.0173	0.6237	0.7	0.9	0.9	2.7	0.8	0.9	2.8	0.9	0.9
[25 - 384] gi|395512361|ref|XP_003760409.1| PREDICTED: annexin A13 [Sarcophilus harrisii]	Contig_235970_1	1.0967	0.882	0.8488	1	1	1.2	0.9	0.8	1.2	0.9	0.8	1.2
[66 - 194] gi|322796936|gb|EFZ19288.1| hypothetical protein SINV_12082 [Solenopsis invicta]	Contig_260746_2	0.9431	1.1403	1.0596	0.8	0.9	0.8	2.2	0.9	1.1	2.1	1	1.2
[236 - 355] gi|427784529|gb|JAA57716.1| Putative heteroproteinous nuclear ribonucleoprotein r rrm superfamily [Rhipicephalus pulchellus]	Contig_308243_3	0.9897	0.9829	1.2866	0.8	1	0.9	0.7	0.8	0.8	0.7	0.9	0.8
[21 - 275] gi|359801935|gb|AEV66505.1| alkaline phosphatase 1 [Aphis glycines]	Contig_188599_2 (+1)	0.8043	0.9626	1.1455	0.9	0.9	1.1	1.3	1.2	1.2	1.3	1.1	1.3
[27 - 1307] gi|312373221|gb|EFR21006.1| hypothetical protein AND_17718 [Anopheles darlingi]	Contig_385179_5	1.0128	1.0442	1.4042	1	1	1	0.6	0.4	0.4	0.5	0.4	0.4
[164 - 3] (REVERSE SENSE) gi|391328485|ref|XP_003738719.1| PREDICTED: 26S proteasome non-ATPase regulatory subunit 7-like [Metaseiulus occidentalis]	Contig_145302_2	0.8253	1.117	1.2606	0.6	0.7	0.7	2.7	2.4	3.5	2.8	2.5	3.6
[99 - 1] (REVERSE SENSE) gi|344190580|gb|AEM97964.1| 40S ribosomal protein S2, putative [Dipetalogaster maximus]	Contig_204539_2	1.0135	1.0035	1.4978	1	1	1	0.8	0.8	0.9	0.9	0.9	0.9
[16 - 438] gi|405963114|gb|EKC28714.1| Hydroxysteroid dehydrogenase-like protein 2 [Crassostrea gigas]	Contig_2835_1 (+1)	0.7191	0.8769	0.8815	0.9	0.9	0.8	0.9	1	1	0.8	0.9	0.9
[40 - 207] gi|37703957|gb|AAR01300.1| elongation factor-2 [Loxothylacus texanus]	Contig_375285_2	1.0806	0.9573	0.9868	1.2	1	1	1.1	1	0.9	1.4	1.3	1
[71 - 3] (REVERSE SENSE) gi|328769945|gb|EGF79988.1| peptidyl-prolyl cis-trans isomerase [Batrachochytrium dendrobatidis JAM81]	Contig_198964_4	0.6759	0.5986	1.0588	0.9	1	0.9	0.4	0.3	0.3	0.4	0.3	0.3
[13 - 471] gi|195153773|ref|XP_002017798.1| GL17113 [Drosophila persimilis]	Contig_125478_1	1.0792	1.0086	1.277	1	0.9	1	1	0.8	0.6	1	0.8	0.6
[428 - 3] (REVERSE SENSE) gi|195339005|ref|XP_002036112.1| GM13320 [Drosophila sechellia]	Contig_355042_4 (+1)	0.9964	0.8593	0.9895	0.9	1	0.9	0.9	0.9	0.9	0.7	0.8	0.9
[252 - 82] (REVERSE SENSE) gi|321460174|gb|EFX71219.1| twinstar-like protein [Daphnia pulex]	Contig_124973_4 (+1)	1.084	1.0322	1.0358	1	1.3	1.3	0.5	0.9	0.9	0.5	1	1
[528 - 1] (REVERSE SENSE) gi|91095063|ref|XP_972560.1| PREDICTED: similar to AGAP001381-PA [Tribolium castaneum]	Contig_278458_7	0.9338	1.3566	0.9809	0.9	0.9	0.9	1.2	1.2	1.1	1.2	1.1	1
[162 - 701] gi|345488337|ref|XP_001606081.2| PREDICTED: hypothetical protein LOC100122475 [Nasonia vitripennis]	Contig_253870_1 (+1)	1.0514	1.1095	0.8434	1.1	1.1	1.2	0.7	0.7	0.7	0.8	0.7	0.8
[112 - 438] gi|390351492|ref|XP_782283.3| PREDICTED: macrophage mannose receptor 1-like [Strongylocentrotus purpuratus]	Contig_333261_4	1.1428	0.9181	0.923	1.1	1.3	1.2	0.9	0.7	0.6	0.8	0.8	0.6
[205 - 516] gi|391331267|ref|XP_003740071.1| PREDICTED: glucosidase 2 subunit beta-like [Metaseiulus occidentalis]	Contig_53586_2	0.9485	1.1246	0.9085	1	1	1	1.2	1.2	1.2	1.1	1.1	1.1
[1409 - 12] (REVERSE SENSE) gi|47230184|emb|CAG10598.1| unnamed protein product [Tetraodon nigroviridis]	Contig_385737_11	0.8218	0.9557	0.9438	1.1	0.7	1.1	2.5	1.7	1.7	1.9	1.3	1.3
[344 - 3] (REVERSE SENSE) gi|328710648|ref|XP_001949414.2| PREDICTED: myosin heavy chain, non-muscle isoform 1 [Acyrthosiphon pisum]	Contig_377005_3	1.1426	1.189	0.893	0.9	1.2	1.1	0.8	0.8	0.8	0.8	0.8	0.8
[455 - 3] (REVERSE SENSE) gi|328791738|ref|XP_396399.3| PREDICTED: delta-1-pyrroline-5-carboxylate synthase-like [Apis mellifera]	Contig_218232_2	1.1793	0.8624	1.0501	0.8	1	1.1	2.2	1	0.6	2	0.9	0.6
[320 - 3] (REVERSE SENSE) gi|91088287|ref|XP_968620.1| PREDICTED: similar to AGAP010429-PA [Tribolium castaneum]	Contig_333411_4 (+2)	1.1792	0.9928	0.9182	1.1	1	1	1.5	1.5	0.9	1.4	1.4	0.9
[22 - 546] gi|427785319|gb|JAA58111.1| Putative host cell transcription factor hcfc1 [Rhipicephalus pulchellus]	Contig_236752_1	0.9868	0.9311	0.9855	1	0.9	1	1	1.1	1	0.9	1.1	1
[73 - 807] gi|170042390|ref|XP_001848911.1| titin [Culex quinquefasciatus]	Contig_109172_2 (+1)	0.9594	0.7081	1.161	0.9	0.9	1.1	0.7	0.8	0.5	0.6	0.7	0.6
[72 - 1094] gi|321471647|gb|EFX82619.1| hypothetical protein DAPPUDRAFT_210496 [Daphnia pulex]	Contig_163580_2 (+3)	1.1027	1.3507	0.9501	1	0.9	1	2.1	1.2	0.8	2.2	1.2	0.7
[109 - 426] gi|346469387|gb|AEO34538.1| hypothetical protein [Amblyomma maculatum]	Contig_355636_3	0.9994	1.1201	0.9627	1	1	0.9	0.4	1	0.5	0.4	1	0.5
[1558 - 2] (REVERSE SENSE) gi|390364692|ref|XP_786981.3| PREDICTED: 4-coumarate--CoA ligase-like [Strongylocentrotus purpuratus]	Contig_355119_9	1.0918	1.0917	1.0746	0.8	0.9	0.8	0.6	0.6	0.6	0.5	0.7	0.6
[1171 - 53] (REVERSE SENSE) gi|443685166|gb|ELT88874.1| hypothetical protein CAPTEDRAFT_223312 [Capitella teleta]	Contig_52116_5	1.0076	0.7381	0.7345	1	1.1	1	0.6	0.6	0.6	0.7	0.7	0.7
[428 - 3] (REVERSE SENSE) gi|321479198|gb|EFX90154.1| hypothetical protein DAPPUDRAFT_299960 [Daphnia pulex]	Contig_353901_2 (+1)	0.9534	1.0945	1.0188	0.8	0.9	0.9	0.7	0.7	0.7	0.6	0.6	0.7
[55 - 648] gi|260799423|ref|XP_002594696.1| hypothetical protein BRAFLDRAFT_240498 [Branchiostoma floridae]	Contig_284675_1	1.8454	0.6947	1.128	1.1	0.9	0.9	0.6	0.8	0.8	0.6	0.7	0.7
[121 - 441] gi|427792207|gb|JAA61555.1| Putative oxysterol-binding protein, partial [Rhipicephalus pulchellus]	Contig_112129_3 (+1)	1.0683	0.825	1.3686	1	1.1	1	1.2	1.2	1.2	1.2	1.1	1.1
[865 - 2] (REVERSE SENSE) gi|326505362|dbj|BAK03068.1| predicted protein [Hordeum vulgare subsp. vulgare]	Contig_300779_10	1.0653	1.0952	0.8724	0.8	0.9	0.8	0.9	0.9	0.8	0.9	1	0.9
[316 - 516] gi|348500034|ref|XP_003437578.1| PREDICTED: trans-1,2-dihydrobenzene-1,2-diol dehydrogenase-like [Oreochromis niloticus]	Contig_110684_4	0.8981	1.2649	0.9998	0.9	0.8	0.8	0.9	0.8	0.8	0.6	0.6	0.6
[496 - 2] (REVERSE SENSE) gi|328706401|ref|XP_001950362.2| PREDICTED: putative ATP-dependent RNA helicase Pl10-like [Acyrthosiphon pisum]	Contig_82713_2	0.9338	0.9668	0.9911	1.2	1	1.2	1.8	1.6	1.9	2.1	1.7	1.9
[424 - 44] (REVERSE SENSE) gi|268306380|gb|ACY95311.1| ribosomal protein L6 [Manduca sexta]	Contig_110478_6 (+3)	0.7534	1.0884	1.0473	0.5	0.4	0.4	6.8	8.4	7.5	6.1	8.3	7.1
[272 - 3] (REVERSE SENSE) gi|405959090|gb|EKC25158.1| Malate dehydrogenase, cytoplasmic, partial [Crassostrea gigas]	Contig_85771_2	0.898	1.0264	0.973	1	1	1.1	0.6	0.7	0.7	0.7	0.8	0.7
[135 - 527] gi|321468045|gb|EFX79032.1| hypothetical protein DAPPUDRAFT_305016 [Daphnia pulex]	Contig_331574_2	1.2401	0.9466	0.9376	0.9	1	1	1	1	1.1	1	0.9	1.1
[659 - 150] (REVERSE SENSE) gi|340539152|gb|AEK49107.1| Tudor staphylococcal nuclease [Penaeus monodon]	Contig_242534_5	0.904	1.1523	1.029	1.3	1.3	1.3	0.3	0.3	0.3	0.3	0.3	0.3
[197 - 3] (REVERSE SENSE) gi|432843022|ref|XP_004065545.1| PREDICTED: histone H2B.3-like [Oryzias latipes]	Contig_18916_6	0.9098	1.3464	0.9422	0.9	1.1	1	0.6	0.8	0.7	0.5	0.6	0.7
[62 - 322] gi|358341273|dbj|GAA27797.2| phosphate carrier protein mitochondrial [Clonorchis sinensis]	Contig_162507_1 (+2)	0.7773	0.8588	1.242	1.1	1.1	1.1	1.2	1.1	1.1	1	1.1	1.1
[47 - 376] gi|328722465|ref|XP_003247587.1| PREDICTED: PDZ and LIM domain protein Zasp-like isoform 3 [Acyrthosiphon pisum]	Contig_255609_2 (+1)	0.9825	1.1513	0.9206	0.8	1	1	0.8	1	0.9	0.9	1.1	1
[92 - 421] gi|242012411|ref|XP_002426926.1| predicted protein [Pediculus humanus corporis]	Contig_8414_3	0.8226	0.873	1.0125	1	1.1	1.1	0.7	0.8	0.8	0.8	1	1
[133 - 411] gi|340539152|gb|AEK49107.1| Tudor staphylococcal nuclease [Penaeus monodon]	Contig_359707_1	1.3692	0.6653	0.9306	1.1	1	1.1	0.7	0.6	0.7	0.6	0.6	0.6
[60 - 656] gi|194043861|ref|XP_001928233.1| PREDICTED: tubulin alpha-1D chain [Sus scrofa]	Contig_258099_4 (+1)	0.963	1.0266	0.9782	0.8	0.8	0.8	3.8	3.4	3	4.3	4.1	3.5
[101 - 358] gi|58380021|ref|XP_310251.2| AGAP003721-PA [Anopheles gambiae str. PEST]	Contig_378920_2	1.0176	1.1122	1.9659	1	1.1	1	0.8	0.8	0.9	0.8	0.7	0.7
[259 - 2] (REVERSE SENSE) gi|328784309|ref|XP_003250431.1| PREDICTED: hypothetical protein LOC409456 [Apis mellifera]	Contig_192763_3 (+1)	0.6358	0.8205	0.8846	1.5	1.5	1.6	1.2	1.1	1.1	1.4	1.4	1.4
[35 - 484] gi|17647639|ref|NP_523910.1| maggie, isoform A [Drosophila melanogaster]	Contig_278814_2	1.1424	1.1283	1.0844	1	1	1	1	0.7	1	1	0.8	1.1
[92 - 583] gi|241780604|ref|XP_002400201.1| E3 ubiquitin ligase, putative [Ixodes scapularis]	Contig_327745_1	1.0199	0.9984	0.7301	0.9	1.2	1	0.5	0.7	0.8	0.6	0.8	0.7
[114 - 539] gi|157131212|ref|XP_001655825.1| vacuolar ATP synthase subunit e [Aedes aegypti]	Contig_330279_2	0.9529	0.9142	0.952	0.8	0.9	0.8	1.4	1.5	1.3	1.2	1.3	1.2
[12 - 941] gi|395860199|ref|XP_003802402.1| PREDICTED: uncharacterized protein LOC100958782 [Otolemur garnettii]	Contig_330027_4	1.0346	1.5914	0.9752	0.9	1	1	1.2	1.2	1.3	1	1.1	1.2
[59 - 247] gi|427787823|gb|JAA59363.1| Putative 3-hydroxyacyl-coa dehydrogenase [Rhipicephalus pulchellus]	Contig_108193_1	0.9359	1.1091	0.8485	0.9	1	1	2.1	2.2	2.4	2	2.2	2.3
[299 - 3] (REVERSE SENSE) gi|383851162|ref|XP_003701108.1| PREDICTED: probable enoyl-CoA hydratase, mitochondrial-like [Megachile rotundata]	Contig_161674_5	0.9355	1.2152	0.843	0.9	0.8	0.9	1	1.1	1.1	1	1	1.1
[565 - 2] (REVERSE SENSE) gi|91079048|ref|XP_975100.1| PREDICTED: similar to transgelin [Tribolium castaneum]	Contig_113697_4 (+1)	0.9783	0.7783	0.7823	1.1	1	1	0.8	0.8	0.7	0.9	0.8	0.7
[1112 - 3] (REVERSE SENSE) gi|380026625|ref|XP_003697047.1| PREDICTED: LOW QUALITY PROTEIN: twitchin-like [Apis florea]	Contig_384879_8	1.0354	0.9168	0.9905	1	1	1	0.7	0.7	0.8	0.7	0.8	0.8
[2591 - 3] (REVERSE SENSE) gi|189235987|ref|XP_971849.2| PREDICTED: similar to BMKETTIN [Tribolium castaneum]	Contig_124612_17 (+1)	0.9547	0.9934	1.0009	1	0.9	0.9	0.8	0.9	0.6	0.9	0.8	0.6
[10 - 333] gi|47217740|emb|CAG03692.1| unnamed protein product [Tetraodon nigroviridis]	Contig_377141_2 (+1)	1.3369	0.9122	1.1898	1	1	0.9	1.1	1	1.1	1	0.9	0.9
[908 - 3] (REVERSE SENSE) gi|350413804|ref|XP_003490119.1| PREDICTED: twitchin-like [Bombus impatiens]	Contig_348959_11	1.0659	0.9057	1.0353	1.2	1	1	0.8	1.2	1.2	1	1.2	1.2
[392 - 3] (REVERSE SENSE) gi|307188424|gb|EFN73181.1| Importin subunit beta-1 [Camponotus floridanus]	Contig_383562_2	0.9645	1.0842	0.9496	1.3	1.1	1	0.7	0.7	0.7	0.8	0.7	0.7
[48 - 476] gi|391347036|ref|XP_003747771.1| PREDICTED: myosin heavy chain, muscle-like [Metaseiulus occidentalis]	Contig_330212_1	0.946	0.9902	0.8887	1	1.1	0.9	0.8	1.1	0.9	0.9	1.2	0.8
[64 - 582] gi|332020404|gb|EGI60824.1| Laminin subunit alpha [Acromyrmex echinatior]	Contig_306230_2	1.1957	0.9743	1.0651	1.2	0.8	0.9	0.7	1.2	1	0.8	0.9	0.9
[1 - 480] gi|443702200|gb|ELU00361.1| hypothetical protein CAPTEDRAFT_145800 [Capitella teleta]	Contig_304273_1 (+2)	0.9488	0.7621	1.1204	1	0.9	1.1	0.9	1	1	0.8	0.8	0.9
[87 - 533] gi|444730770|gb|ELW71144.1| Calmodulin [Tupaia chinensis]	Contig_351512_2	0.7481	0.8973	1.0721	1.4	1.3	1.3	1	0.9	1.1	1.3	1	1.2
[198 - 49] (REVERSE SENSE) gi|332375010|gb|AEE62646.1| unknown [Dendroctonus ponderosae]	Contig_265105_2	0.8392	1.0152	1.142	0.6	0.7	0.7	1.6	2	1.7	1.3	1.6	1.6
[27 - 1094] gi|427788995|gb|JAA59949.1| Putative signal recognition particle subunit srp72 [Rhipicephalus pulchellus]	Contig_53296_2	0.9137	0.8	1.0402	1	1	1.1	0.8	0.7	0.8	0.7	0.7	0.7
[46 - 648] gi|193636669|ref|XP_001945117.1| PREDICTED: guanine nucleotide-binding protein G(i) subunit alpha-like [Acyrthosiphon pisum]	Contig_198588_2	0.9899	0.9137	0.7932	1	1	1	1.7	2	1.9	1.8	2.1	2.1
[491 - 3] (REVERSE SENSE) gi|147898819|ref|NP_001088850.1| glutaredoxin 3 [Xenopus laevis]	Contig_218566_8 (+2)	0.7543	0.9067	0.8341	0.9	0.9	0.8	1.4	1.3	1.5	1.2	1.3	1.6
[168 - 770] gi|198415090|ref|XP_002129647.1| PREDICTED: 2-amino-3-carboxymuconate-6-semialdehyde decarboxylase-like [Ciona intestinalis]	Contig_302163_2	0.6641	1.0557	1.4338	0.9	0.9	0.9	1.4	1.5	1.4	1.3	1.2	1.2
[292 - 2] (REVERSE SENSE) gi|332024298|gb|EGI64497.1| Protein l(2)37Cc [Acromyrmex echinatior]	Contig_198203_8 (+1)	1.1732	1.0459	0.9474	1.1	0.6	1	0.5	1	0.5	0.7	0.9	0.6
[485 - 201] (REVERSE SENSE) gi|427788247|gb|JAA59575.1| Putative 26s proteasome regulatory complex subunit rpn11 [Rhipicephalus pulchellus]	Contig_302151_5 (+1)	0.8036	0.8853	0.9185	0.9	0.7	0.9	1.5	1.4	1.6	1.4	1.2	1.4
[1791 - 307] (REVERSE SENSE) gi|170030352|ref|XP_001843053.1| conserved hypothetical protein [Culex quinquefasciatus]	Contig_332813_5	0.9736	1.0888	1.0639	0.9	0.9	1	0.7	0.8	0.9	0.7	0.7	0.8
[28 - 642] gi|291239298|ref|XP_002739560.1| PREDICTED: talin 1-like, partial [Saccoglossus kowalevskii]	Contig_218005_2	1.0715	1.0907	0.9193	1.1	1.2	1.1	0.8	0.7	0.7	0.8	0.7	0.6
[97 - 375] gi|336309249|gb|AEI52300.1| peroxiredoxin 6 protein [Sepiella maindroni]	Contig_357746_1	1.0423	0.8523	0.9684	0.7	0.8	1	1.5	2.6	1.4	1.6	3.2	1.3
[121 - 348] gi|443699250|gb|ELT98831.1| hypothetical protein CAPTEDRAFT_161927 [Capitella teleta]	Contig_305294_2 (+2)	1.0839	1.0359	1.0633	0.8	1	0.9	0.7	0.7	0.8	0.6	0.7	0.8
[4 - 1035] gi|242002814|ref|XP_002436050.1| organic cation/carnitine transporter, putative [Ixodes scapularis]	Contig_380545_2 (+1)	1.1104	0.9249	1.0969	1	1.1	0.9	0.6	0.7	0.7	0.8	0.7	0.8
[117 - 596] gi|357617806|gb|EHJ71003.1| putative prefoldin subunit 5 [Danaus plexippus]	Contig_353720_1	1.0902	1.095	1.5337	1.3	1.2	1.1	1.5	1.4	1.4	1.7	1.7	1.5
[328 - 2] (REVERSE SENSE) gi|156406811|ref|XP_001641238.1| predicted protein [Nematostella vectensis]	Contig_256283_2 (+2)	0.9801	0.9531	1.0831	0.9	1.1	1	0.6	0.6	0.6	0.5	0.7	0.6
[245 - 3] (REVERSE SENSE) gi|260795989|ref|XP_002592987.1| hypothetical protein BRAFLDRAFT_275721 [Branchiostoma floridae]	Contig_36148_3	1.008	1.073	0.7509	0.8	0.9	0.9	1.2	1.2	1.2	1.1	1.2	1.2
[431 - 117] (REVERSE SENSE) gi|241861813|ref|XP_002416350.1| cysteine proteinase cathepsin L, putative [Ixodes scapularis]	Contig_359383_5	0.9665	0.9626	0.9141	1	1.1	1.1	0.6	0.5	0.4	0.5	0.5	0.4
[71 - 436] gi|114052454|ref|NP_001040478.1| NADH dehydrogenase [ubiquinone] 1 beta subcomplex subunit 10 [Bombyx mori]	Contig_360264_2	1.0473	1.0573	0.9064	1.3	1.2	1	1	1	1	1.2	1.1	0.9
[148 - 612] gi|442751893|gb|JAA68106.1| Putative asparaginyl-trna synthetase [Ixodes ricinus]	Contig_359073_1	0.9422	1.0909	1.0615	1	0.8	0.9	1.1	0.9	0.9	0.9	0.8	0.8
[260 - 150] (REVERSE SENSE) gi|357623524|gb|EHJ74635.1| putative Spectrin alpha chain [Danaus plexippus]	Contig_214180_2 (+3)	0.7508	1.3286	0.7776	0.9	0.8	1	1	0.7	1.1	1	0.6	1
[739 - 347] (REVERSE SENSE) gi|195425367|ref|XP_002060982.1| GK10686 [Drosophila willistoni]	Contig_180785_11 (+2)	1.1883	0.9126	1.0079	1.6	1.5	1.2	0.9	0.8	0.7	1.2	1.1	0.7
[4 - 357] gi|307197826|gb|EFN78937.1| Protein transport protein Sec23A [Harpegnathos saltator]	Contig_352197_1	1.4358	0.8682	1.2233	1.3	1.2	1.2	1.2	1	1.1	1.1	1	1
[85 - 612] gi|195439876|ref|XP_002067785.1| GK12616 [Drosophila willistoni]	Contig_377212_2	1.0499	0.9831	1.1008	1	1.1	1	0.9	1	1.1	1	1	1.1
[230 - 376] gi|443906773|gb|AGD79327.1| RH34608p1 [Drosophila melanogaster]	Contig_47367_1	1.0158	1.1408	0.968	1	1	0.9	1	1	0.8	1	0.9	0.8
[194 - 3] (REVERSE SENSE) gi|321469582|gb|EFX80562.1| hypothetical protein DAPPUDRAFT_188180 [Daphnia pulex]	Contig_167646_2 (+1)	0.8174	1.2714	1.0353	0.8	0.9	0.8	0.1	0.1	0.1	0.1	0.1	0.1
[97 - 273] gi|164448652|ref|NP_001106738.1| ubiquinol-cytochrome c reductase [Bombyx mori]	Contig_365692_1	1.0425	0.8474	0.8652	1.4	1.4	1.4	0.9	0.9	1	1	1.1	1.1
[8 - 217] gi|281346040|gb|EFB21624.1| hypothetical protein PANDA_004512 [Ailuropoda melanoleuca]	Contig_292174_1	0.9859	1.1559	1.0213	1.3	1.3	1.2	1	0.9	0.8	1.1	1	0.9
[404 - 3] (REVERSE SENSE) gi|312371261|gb|EFR19494.1| hypothetical protein AND_22330 [Anopheles darlingi]	Contig_74783_5	1.039	1.0557	0.9052	0.8	1.1	0.8	1.2	1.2	0.9	1	1.2	0.8
[631 - 2] (REVERSE SENSE) gi|405969281|gb|EKC34262.1| hypothetical protein CGI_10018340 [Crassostrea gigas]	Contig_52401_6	0.884	1.0747	1.0853	1	1	1	0.5	0.5	0.6	0.4	0.3	0.4
[39 - 260] gi|341899374|gb|EGT55309.1| hypothetical protein CAEBREN_32827 [Caenorhabditis brenneri]	Contig_8831_3	0.9697	0.9945	0.7828	1.2	1.2	1.3	0	0	0	0	0	0
[103 - 687] gi|321471995|gb|EFX82966.1| hypothetical protein DAPPUDRAFT_230717 [Daphnia pulex]	Contig_154517_3	0.9695	1.3967	0.9	0.8	0.8	0.8	1.2	1.2	0.8	1.1	1.2	0.8
[5 - 337] gi|321455574|gb|EFX66703.1| hypothetical protein DAPPUDRAFT_203975 [Daphnia pulex]	Contig_279774_1	0.9931	0.6805	1.1323	0.9	1.2	0.9	1.1	1	1.3	1	1.3	1.3
[155 - 460] gi|242011641|ref|XP_002426556.1| Fasciclin-1 precursor, putative [Pediculus humanus corporis]	Contig_111747_1	0.8029	1.0345	1.2349	0.9	1.1	1.1	3.7	2.3	3.2	3.2	2.1	3
[96 - 206] gi|260908516|gb|ACX53977.1| cytochrome c oxidase subunit Va [Rhipicephalus sanguineus]	Contig_362727_1	0.8266	1.0843	1.1127	1	1.1	1.1	1.6	1.7	2.2	1.4	1.6	2.2
[34 - 201] gi|161669268|gb|ABX75486.1| 40S ribosomal protein S27 [Lycosa singoriensis]	Contig_372429_2	0.9143	1.0472	0.8668	1.3	1.4	1.5	0.9	0.9	1.2	0.9	1.1	1.3
[97 - 216] gi|380025506|ref|XP_003696514.1| PREDICTED: actin, indirect flight muscle-like isoform 2 [Apis florea]	Contig_286277_1	1.3198	0.7815	1.4056	0.8	1	0.9	0.5	0.5	0.4	0.4	0.4	0.3
Contig_110629_2-DECOY	Contig_110629_2-DECOY (+5)	0.8026	1.2081	0.9345	1.2	1.2	1.6	0.3	0.3	0.5	0.4	0.4	0.5
[102 - 449] gi|383864384|ref|XP_003707659.1| PREDICTED: AFG3-like protein 2-like [Megachile rotundata]	Contig_308389_2	0.9407	0.9639	1.0777	0.9	1	0.9	0.8	0.9	0.7	0.8	0.8	0.6
[347 - 3] (REVERSE SENSE) gi|328711126|ref|XP_003244453.1| PREDICTED: v-type proton ATPase 116 kDa subunit a isoform 1-like [Acyrthosiphon pisum]	Contig_333233_4	1.222	0.8469	0.9791	0.9	0.9	1.1	2.5	2.7	2.8	2.8	3.3	3.1
[14 - 709] gi|170057215|ref|XP_001864384.1| sec63 [Culex quinquefasciatus]	Contig_159061_3	1.0337	0.8142	0.9923	1.1	1.1	1.1	0.8	0.8	0.7	0.8	0.8	0.8
[137 - 571] gi|383858818|ref|XP_003704896.1| PREDICTED: bifunctional purine biosynthesis protein PURH-like [Megachile rotundata]	Contig_214572_1 (+1)	0.8689	1.1928	0.9916	1.3	1.2	1.2	0.6	0.6	0.5	0.6	0.6	0.6
[198 - 494] gi|291224991|ref|XP_002732485.1| PREDICTED: neuroglobin-like protein-like [Saccoglossus kowalevskii]	Contig_34941_1	1.1372	1.3144	1.1536	0.9	1	0.9	1.1	0.8	0.7	1.2	0.7	0.7
[57 - 320] gi|157112284|ref|XP_001657476.1| microsomal signal peptidase 23 kd subunit (spc22/23) [Aedes aegypti]	Contig_257474_2	0.9277	1.1905	0.986	1.2	1.2	1.2	0.8	0.8	0.7	0.8	0.8	0.8
[79 - 351] gi|321461522|gb|EFX72553.1| hypothetical protein DAPPUDRAFT_58917 [Daphnia pulex]	Contig_144855_2 (+1)	0.7581	1.4668	0.9038	0.9	0.9	0.9	1	1	0.9	1.2	1	0.9
[22 - 390] gi|91094943|ref|XP_967788.1| PREDICTED: similar to 26S protease regulatory subunit S10b [Tribolium castaneum]	Contig_359992_2	1.0447	0.8321	0.7238	0.9	0.9	0.9	1	0.9	0.6	0.9	0.9	0.6
[25 - 459] gi|195125353|ref|XP_002007143.1| GI12773 [Drosophila mojavensis]	Contig_179956_2 (+2)	0.8234	1.2409	0.9794	0.9	0.9	0.9	0.8	0.6	0.8	0.8	0.6	0.8
[67 - 414] gi|260792591|ref|XP_002591298.1| hypothetical protein BRAFLDRAFT_264103 [Branchiostoma floridae]	Contig_96551_1	1.1567	0.9184	1.0928	0.9	1	1.2	0.6	0.6	0.6	0.7	0.6	0.7
[1195 - 209] (REVERSE SENSE) gi|91076012|ref|XP_966490.1| PREDICTED: similar to succinyl-CoA synthetase small subunit, putative isoform 1 [Tribolium castaneum]	Contig_111707_15 (+1)	0.9933	1.2666	1.0616	1.2	1	1	0.9	1.2	1.3	1.1	1.1	1.1
[80 - 577] gi|389613613|dbj|BAM20137.1| unknown unsecreted protein [Papilio xuthus]	Contig_303088_2 (+1)	0.6702	0.7849	1.1294	1	1	0.9	1	0.6	0.9	0.9	0.6	0.9
[231 - 1] (REVERSE SENSE) gi|374675326|gb|AEZ56896.1| ATPase H+ transporting lysosomal V1 subunit C, partial [Branchiostoma belcheri]	Contig_359519_3	1.3743	1.0752	0.7038	1.1	1	1.1	0.4	0.6	0.7	0.4	0.6	0.7
[100 - 354] gi|332375466|gb|AEE62874.1| unknown [Dendroctonus ponderosae]	Contig_359489_2	0.9017	1.0292	1.1039	0.9	0.9	0.8	0.5	0.5	0.6	0.4	0.5	0.5
[52 - 303] gi|260841415|ref|XP_002613911.1| hypothetical protein BRAFLDRAFT_115787 [Branchiostoma floridae]	Contig_325868_1	1.497	1.0628	1.6617	0.8	0.8	0.8	0.6	0.4	0.4	0.6	0.4	0.4
[347 - 3] (REVERSE SENSE) gi|156545127|ref|XP_001602358.1| PREDICTED: protein FAM136A-like [Nasonia vitripennis]	Contig_381327_8	0.8476	0.9523	0.8551	0.8	0.9	0.8	1	1.5	1	0.7	1.4	0.8
[317 - 3] (REVERSE SENSE) gi|307206112|gb|EFN84192.1| Splicing factor, arginine/serine-rich 7 [Harpegnathos saltator]	Contig_352573_7 (+2)	1.1295	0.9182	0.645	1	1.1	0.8	2.8	2.1	2.6	2.6	2.5	2.3
[34 - 309] gi|241997714|ref|XP_002433506.1| spectrin alpha chain, putative [Ixodes scapularis]	Contig_368425_1	0.9533	1.2697	1.2081	1	1.1	1.1	1.1	0.8	0.8	1.3	0.8	0.9
[58 - 606] gi|242005415|ref|XP_002423564.1| eukaryotic translation initiation factor 4 gamma, putative [Pediculus humanus corporis]	Contig_359378_2 (+1)	0.8313	0.6243	0.9401	0.9	1	0.9	0.9	0.9	0.8	0.8	0.9	0.8
[73 - 987] gi|241818201|ref|XP_002416560.1| coiled-coil domain-containing protein, putative [Ixodes scapularis]	Contig_356746_2	1.0952	0.7913	1.892	0.9	0.9	1	1.2	1.3	1.3	1.2	1.2	1.3
[1000 - 281] (REVERSE SENSE) gi|156547363|ref|XP_001603154.1| PREDICTED: 6-phosphogluconolactonase-like [Nasonia vitripennis]	Contig_354502_10	0.7406	1.1658	1.7544	1	1	1	0.5	1.3	1.3	0.5	1.5	1.3
[623 - 3] (REVERSE SENSE) gi|321470460|gb|EFX81436.1| hypothetical protein DAPPUDRAFT_317710 [Daphnia pulex]	Contig_306825_5	1.059	1.0463	0.9185	1	1.1	1	1.3	1.2	1	1	1	0.9
[444 - 1] (REVERSE SENSE) gi|189233817|ref|XP_971502.2| PREDICTED: similar to CG32019-PA [Tribolium castaneum]	Contig_278089_5	0.9703	0.9755	1.2275	0.9	0.9	1	0.7	0.8	0.8	0.7	0.7	0.8
[109 - 534] gi|443702871|gb|ELU00694.1| hypothetical protein CAPTEDRAFT_4023 [Capitella teleta]	Contig_284250_2 (+1)	0.9141	0.8935	1.0861	1.4	1.4	1.3	0.5	0.5	0.5	0.7	0.7	0.6
[19 - 360] gi|270007768|gb|EFA04216.1| hypothetical protein TcasGA2_TC014465 [Tribolium castaneum]	Contig_35175_2 (+1)	0.7484	0.7444	1.0236	1.2	1.2	1	0.7	0.8	0.7	0.8	0.8	0.7
[96 - 470] gi|91090916|ref|XP_974030.1| PREDICTED: similar to Annexin IX CG5730-PC [Tribolium castaneum]	Contig_328990_3 (+1)	1.2208	1.2531	0.9761	1.1	1.2	1.2	0.6	0.8	0.9	0.7	0.9	1
[568 - 2] (REVERSE SENSE) gi|321462691|gb|EFX73712.1| hypothetical protein DAPPUDRAFT_307575 [Daphnia pulex]	Contig_332788_9 (+1)	0.9481	0.9867	0.949	1.1	1	1	0.8	0.8	0.8	0.8	0.7	0.8
[56 - 736] gi|443704429|gb|ELU01491.1| hypothetical protein CAPTEDRAFT_222865 [Capitella teleta]	Contig_110691_2	0.9824	0.9923	1.0282	0.9	0.9	0.9	1.2	1.3	1.2	1	1.2	1.1
[424 - 927] gi|321469052|gb|EFX80034.1| hypothetical protein DAPPUDRAFT_212220 [Daphnia pulex]	Contig_384572_2	1.0512	1.0327	1.2975	0.8	0.8	0.9	0.7	0.6	0.7	0.6	0.5	0.7
[323 - 3] (REVERSE SENSE) gi|91087467|ref|XP_966334.1| PREDICTED: similar to AGAP005134-PA isoform 1 [Tribolium castaneum]	Contig_14287_6	1.2506	0.8665	0.945	0.7	0.8	0.8	3.5	3.2	3	2.8	2.7	2.4
[24 - 566] gi|270004596|gb|EFA01044.1| hypothetical protein TcasGA2_TC003960 [Tribolium castaneum]	Contig_257916_1 (+2)	0.6806	0.9605	1.2703	0.8	0.7	0.8	0.7	0.8	0.8	0.7	0.7	0.7
[993 - 1] (REVERSE SENSE) gi|260831510|ref|XP_002610702.1| hypothetical protein BRAFLDRAFT_117945 [Branchiostoma floridae]	Contig_381926_7	1.1255	1.3243	0.9995	1.1	1	1	0.6	0.8	0.7	0.5	0.7	0.7
[78 - 488] gi|321479420|gb|EFX90376.1| hypothetical protein DAPPUDRAFT_186919 [Daphnia pulex]	Contig_303213_2 (+2)	0.9337	0.8648	0.9629	0.7	0.8	0.7	2.2	1.7	2.5	1.8	1.6	2.1
[94 - 459] gi|427787885|gb|JAA59394.1| Putative mitochondrial inner membrane protein mitofilin [Rhipicephalus pulchellus]	Contig_356392_3	0.9316	1.0766	1.1038	1.1	1.1	1.2	0.6	0.8	0.9	0.5	0.7	1.1
[34 - 294] gi|443688578|gb|ELT91233.1| hypothetical protein CAPTEDRAFT_108098, partial [Capitella teleta]	Contig_306490_1	0.7126	1.1415	1.1293	1.1	1.1	1.1	0.6	0.7	0.7	0.6	0.6	0.7
[16 - 210] gi|242021485|ref|XP_002431175.1| protein transport protein Sec23A, putative [Pediculus humanus corporis]	Contig_284203_1 (+1)	0.9813	0.974	1.0667	1	1	1	1	1	1.1	0.9	0.9	1
[429 - 1] (REVERSE SENSE) gi|241835645|ref|XP_002415051.1| 4SNc-Tudor domain protein, putative [Ixodes scapularis]	Contig_172527_7	0.73	0.8981	0.8506	1	0.9	0.9	0.8	0.9	0.9	0.9	0.9	0.9
[1579 - 1136] (REVERSE SENSE) gi|321468780|gb|EFX79763.1| hypothetical protein DAPPUDRAFT_304354 [Daphnia pulex]	Contig_278533_13 (+1)	1.1024	0.8727	0.8882	0.9	0.9	0.9	0.9	0.7	0.7	1	0.6	0.6
[46 - 612] gi|209981265|gb|ACJ05313.1| leucine aminopeptidase-like protein [Crassostrea gigas]	Contig_307444_1 (+1)	0.993	1.0048	1.0194	1.1	1.1	1.1	0.6	0.6	0.6	0.6	0.6	0.6
[215 - 3] (REVERSE SENSE) gi|270010025|gb|EFA06473.1| hypothetical protein TcasGA2_TC009358 [Tribolium castaneum]	Contig_381061_3 (+1)	1.2009	1.0196	0.9834	1	1.1	1.1	2.2	1.9	1.7	2	1.8	1.7
[1523 - 3] (REVERSE SENSE) gi|321466184|gb|EFX77181.1| hypothetical protein DAPPUDRAFT_321711 [Daphnia pulex]	Contig_238240_11 (+1)	1.0674	0.9647	0.9479	1.3	1.3	1.5	1.1	1.1	1.2	1.2	1.3	1.3
[205 - 318] gi|91087113|ref|XP_975150.1| PREDICTED: similar to Rab-protein 1 CG3320-PA [Tribolium castaneum]	Contig_333495_1	0.9318	0.785	0.873	1	1.1	1	0.9	0.8	0.8	0.8	0.9	0.8
[154 - 597] gi|226427151|gb|ACO54865.1| mitochondrial aconitase 2 [Gillichthys seta]	Contig_257622_2	0.766	1.0873	0.9706	1	0.8	0.7	0.6	0.7	0.8	0.8	0.8	0.8
[7 - 267] gi|321478018|gb|EFX88976.1| myosin regulatory light chain [Daphnia pulex]	Contig_234054_1 (+1)	0.5471	0.8846	1.2135	1.9	1.8	1.8	1	0.9	0.9	1.2	1.1	1
[198 - 665] gi|427785427|gb|JAA58165.1| Putative alpha actinin [Rhipicephalus pulchellus]	Contig_324549_3	1.4984	0.9485	0.9688	1	0.9	0.9	0.9	0.7	0.7	0.9	0.8	0.7
[67 - 465] gi|321466649|gb|EFX77643.1| hypothetical protein DAPPUDRAFT_128731 [Daphnia pulex]	Contig_10774_1 (+5)	1.1649	1.0444	1.076	1	1	1	0.9	0.9	0.9	1	1	1
[3 - 869] gi|321460896|gb|EFX71934.1| hypothetical protein DAPPUDRAFT_216354 [Daphnia pulex]	Contig_334402_3	0.9531	0.8424	0.8631	1	1.2	1.1	0.6	0.7	0.6	0.7	0.7	0.7
[355 - 5] (REVERSE SENSE) gi|264667341|gb|ACY71256.1| ribosomal protein L7 [Chrysomela tremula]	Contig_161659_5 (+1)	1.259	0.9549	1.0778	1.5	1.6	1.8	0.7	0.8	0.8	0.7	0.8	0.9
[34 - 507] gi|321474022|gb|EFX84988.1| hypothetical protein DAPPUDRAFT_300823 [Daphnia pulex]	Contig_33343_1 (+1)	1.0549	0.8448	0.9791	0.7	0.8	0.8	1.7	1	1.5	1.5	1	1.5
[8 - 1159] gi|321458007|gb|EFX69083.1| hypothetical protein DAPPUDRAFT_329474 [Daphnia pulex]	Contig_283130_1	1.0883	1.0287	0.9408	1.2	1.1	1.1	0.6	0.6	0.7	0.7	0.6	0.6
[36 - 554] gi|114864923|gb|ABI83785.1| microtubule-binding protein [Anopheles funestus]	Contig_219021_2 (+2)	1.1238	1.3625	1.1145	1.2	1.3	1.3	0.4	0.5	0.5	0.5	0.6	0.5
[8 - 691] gi|380014813|ref|XP_003691411.1| PREDICTED: plastin-3 [Apis florea]	Contig_216_3	0.7829	0.9823	0.9248	0.8	1	1	0.5	0.6	0.6	0.5	0.6	0.6
[406 - 155] (REVERSE SENSE) gi|161669268|gb|ABX75486.1| 40S ribosomal protein S27 [Lycosa singoriensis]	Contig_58947_5	0.7317	1.4789	0.8836	1	1.2	1.1	0.9	0.9	0.9	0.9	0.9	0.8
[69 - 788] gi|242004401|ref|XP_002423079.1| conserved hypothetical protein [Pediculus humanus corporis]	Contig_380196_4	1.1468	1.1264	1.1112	1	1.1	1	1	0.9	0.8	1	0.9	0.8
[101 - 550] gi|380029535|ref|XP_003698425.1| PREDICTED: paramyosin, long form-like [Apis florea]	Contig_267463_2	1.0244	0.9638	1.187	1	1.2	1.1	0.7	0.8	0.9	0.7	1	1
[67 - 903] gi|242015576|ref|XP_002428429.1| conserved hypothetical protein [Pediculus humanus corporis]	Contig_245753_2	2.2756	1.1754	1.0946	1	1.1	1.1	0.4	0.4	0.4	0.4	0.4	0.4
[371 - 3] (REVERSE SENSE) gi|321470387|gb|EFX81363.1| hypothetical protein DAPPUDRAFT_303461 [Daphnia pulex]	Contig_332224_2	0.7085	0.9461	0.6586	0.9	1	1	0.7	0.8	0.6	0.7	0.7	0.6
[305 - 3] (REVERSE SENSE) gi|54039568|sp|Q8WQI5.1|RS8_SPOFR RecName: Full=40S ribosomal protein S8	Contig_307846_3	1.1763	1.342	1.4988	0.9	0.9	0.9	1.9	1	1	2.6	1.2	1.2
[1046 - 3] (REVERSE SENSE) gi|170040160|ref|XP_001847877.1| ng,ng-dimethylarginine dimethylaminohydrolase [Culex quinquefasciatus]	Contig_33114_14 (+4)	0.9556	1.1227	1.1504	0.7	0.8	0.7	1.7	2.1	2	1.3	1.7	1.4
[756 - 1] (REVERSE SENSE) gi|13898841|gb|AAK48894.1|AF357226_1 CUB-serine protease [Panulirus argus]	Contig_376481_6	1.1261	1.0001	1.2839	1.1	1	1.1	0.7	0.6	0.6	0.6	0.5	0.6
[614 - 3] (REVERSE SENSE) gi|328699699|ref|XP_001943556.2| PREDICTED: fasciclin-2-like [Acyrthosiphon pisum]	Contig_383147_6	0.9628	0.949	1.0773	0.9	1	0.9	0.7	1.1	1.1	0.5	1.1	1
[332 - 3] (REVERSE SENSE) gi|91082243|ref|XP_972919.1| PREDICTED: similar to sodium/potassium-dependent atpase beta-2 subunit [Tribolium castaneum]	Contig_301607_5 (+1)	1.1298	1.2885	0.9215	1.2	1.3	1.2	0.6	0.7	0.7	0.6	0.7	0.7
[209 - 3] (REVERSE SENSE) gi|290462339|gb|ADD24217.1| 26S proteasome non-ATPase regulatory subunit 8 [Lepeophtheirus salmonis]	Contig_282485_4	0.8414	1.3279	1.1021	1	1	1.1	0.5	0.5	0.6	0.4	0.4	0.6
[150 - 1535] gi|321467615|gb|EFX78604.1| hypothetical protein DAPPUDRAFT_305141 [Daphnia pulex]	Contig_360157_7	0.7021	0.9853	0.7668	0.9	0.6	0.8	1.9	2.2	2.8	2	1.8	2.5
[124 - 621] gi|195349302|ref|XP_002041184.1| GM15176 [Drosophila sechellia]	Contig_161639_3 (+2)	1.5632	1.0673	0.8759	0.9	0.8	0.9	0.7	0.6	0.7	0.6	0.6	0.6
[41 - 514] gi|228904075|ref|ZP_04068170.1| S-layer y domain protein [Bacillus thuringiensis IBL 4222]	Contig_162348_2 (+1)	0.9853	1.2193	0.9345	0.8	0.7	0.8	3.4	3.3	3.6	3.1	3.1	3.2
[552 - 1] (REVERSE SENSE) gi|405971529|gb|EKC36364.1| NMDA receptor-regulated protein 1 [Crassostrea gigas]	Contig_283614_4	1.0189	0.9066	0.9566	1.1	1.1	1.1	0.5	0.5	0.5	0.6	0.5	0.5
[11 - 601] gi|291241601|ref|XP_002740701.1| PREDICTED: KIAA0225-like [Saccoglossus kowalevskii]	Contig_364414_2	0.8863	0.9269	0.9915	0.9	1.1	1	0.7	0.8	1	0.8	0.8	0.9
[369 - 175] (REVERSE SENSE) gi|157123562|ref|XP_001660204.1| hypothetical protein AaeL_AAEL009526 [Aedes aegypti]	Contig_306597_3 (+1)	1.0078	1.1291	1.0044	1.3	1.4	1.3	1.1	1.4	1.3	1.4	1.6	1.7
[658 - 185] (REVERSE SENSE) gi|321475548|gb|EFX86510.1| myosin essential light chain [Daphnia pulex]	Contig_142581_8	1.6564	0.9128	1.0765	0.6	0.9	0.7	2.1	2.4	2.3	2	2.4	2.3
[347 - 3] (REVERSE SENSE) gi|262305067|gb|ACY45126.1| ATP synthase [Semibalanus balanoides]	Contig_238702_3	0.87	1.0004	1.0734	0.8	0.9	0.8	1	0.7	0.6	0.9	0.7	0.5
[706 - 110] (REVERSE SENSE) gi|321462188|gb|EFX73213.1| hypothetical protein DAPPUDRAFT_58148 [Daphnia pulex]	Contig_378747_4	1.8204	1.073	1.1658	1.2	1.1	1.1	0.4	0.3	0.3	0.5	0.3	0.3
[798 - 1] (REVERSE SENSE) gi|312372652|gb|EFR20572.1| hypothetical protein AND_19870 [Anopheles darlingi]	Contig_377380_7	0.8415	1.009	0.8573	1.1	1.2	1.2	0.7	0.8	0.8	0.8	0.8	0.9
[136 - 381] gi|327312305|gb|AEA42008.1| heat shock protein 90 [Scylla paramamosain]	Contig_323861_1	1.1994	1.0219	0.9484	1.2	1.1	1.2	0.8	0.7	0.6	0.7	0.7	0.7
[86 - 379] gi|189239227|ref|XP_973767.2| PREDICTED: similar to kakapo [Tribolium castaneum]	Contig_271278_1 (+2)	0.9449	0.9233	1.0165	1	1	1	0.7	0.8	0.7	0.6	0.7	0.7
[221 - 3] (REVERSE SENSE) gi|157132308|ref|XP_001655991.1| ATP synthase beta subunit [Aedes aegypti]	Contig_345465_1	1.0965	1.0093	0.8123	1	1	0.9	0.8	0.6	0.6	0.7	0.5	0.5
[184 - 534] gi|241122817|ref|XP_002403700.1| calponin, putative [Ixodes scapularis]	Contig_32771_1	1.2015	0.8643	1.0295	1.3	1.4	1.4	1.2	1.2	1.3	1.4	1.4	1.5
[1137 - 583] (REVERSE SENSE) gi|50344960|ref|NP_001002152.1| ras-related protein Rap-1A [Danio rerio]	Contig_29381_3 (+1)	0.8725	0.9189	0.9098	1.1	0.7	1.1	1.7	0.7	5.3	1.7	0.7	5.2
[38 - 325] gi|405978809|gb|EKC43171.1| Serine/threonine-protein phosphatase 2A 65 kDa regulatory subunit A alpha isoform [Crassostrea gigas]	Contig_353888_1	1.3564	1.0995	1.1951	0.8	0.9	1.3	1.2	1.2	2.8	1.1	1.2	3
[42 - 338] gi|345488337|ref|XP_001606081.2| PREDICTED: hypothetical protein LOC100122475 [Nasonia vitripennis]	Contig_387176_1	1.4401	0.9935	0.9794	0.6	0.9	0.7	3	2.6	3.3	2.7	2.4	3.1
[4 - 303] gi|238683705|gb|ACR54131.1| NADH dehydrogenase [Palaemonetes varians]	Contig_233168_2 (+1)	0.818	1.1239	0.9809	1.1	1.2	1.2	1	1.3	1.2	1.1	1.2	1.1
[105 - 584] gi|404351664|ref|NP_775141.2| epididymal secretory protein E1 precursor [Rattus norvegicus]	Contig_189905_1	1.084	0.7669	0.9517	0.6	0.9	0.9	0.4	2.5	1.8	0.3	3	1.7
[452 - 3] (REVERSE SENSE) gi|321473113|gb|EFX84081.1| hypothetical protein DAPPUDRAFT_223164 [Daphnia pulex]	Contig_328808_3	1.0313	0.8229	0.8002	1.1	1	1	1	0.7	0.5	1	0.7	0.4
[198 - 1] (REVERSE SENSE) gi|321458041|gb|EFX69116.1| hypothetical protein DAPPUDRAFT_93571 [Daphnia pulex]	Contig_346320_3	1.2689	0.8878	1.0972	1.2	1.3	1.2	0.5	0.5	0.5	0.5	0.5	0.6
[17 - 490] gi|58391485|ref|XP_318629.2| AGAP009602-PA [Anopheles gambiae str. PEST]	Contig_140640_1	1.0643	0.982	1.0184	0.9	0.9	0.9	1.9	0.6	0.6	2	0.7	0.7
[306 - 1] (REVERSE SENSE) gi|242001050|ref|XP_002435168.1| septin, putative [Ixodes scapularis]	Contig_110165_3 (+1)	0.7501	1.0614	1.1822	1.1	1.1	1	0.7	0.7	0.7	0.8	0.8	0.8
[13 - 558] gi|291225662|ref|XP_002732825.1| PREDICTED: all-trans-13,14-dihydroretinol saturase-like [Saccoglossus kowalevskii]	Contig_237808_1	0.7378	1.1501	1.1637	1.3	0.9	1.2	0.9	0.7	0.9	1.1	0.8	0.9
[176 - 730] gi|307177259|gb|EFN66437.1| Acyl-protein thioesterase 2 [Camponotus floridanus]	Contig_306331_3	1.0471	0.7671	1.0222	1	1.1	1	0.5	0.5	0.5	0.7	0.7	0.6
[763 - 191] (REVERSE SENSE) gi|391344376|ref|XP_003746477.1| PREDICTED: probable phosphoserine aminotransferase-like [Metaseiulus occidentalis]	Contig_306523_6	1.1896	1.4873	1.3245	1	1	1	0.6	0.7	0.6	0.7	0.7	0.6
[763 - 2] (REVERSE SENSE) gi|225714572|gb|ACO13132.1| 60S ribosomal protein L8 [Lepeophtheirus salmonis]	Contig_124380_8 (+1)	0.912	0.9818	0.8787	1	1.2	1	1	1	1	1.1	1.2	1
[109 - 624] gi|158287949|ref|XP_309825.4| AGAP010876-PA [Anopheles gambiae str. PEST]	Contig_359367_1 (+1)	0.8663	1.2058	0.9142	0.6	0.5	0.5	0.8	0.8	0.9	0.5	0.5	0.6
[56 - 475] gi|340726457|ref|XP_003401574.1| PREDICTED: mitogen-activated protein kinase kinase kinase 15-like [Bombus terrestris]	Contig_135301_2 (+1)	0.9439	0.9168	1.2551	0.7	0.8	0.8	0.4	0.4	0.5	0.4	0.4	0.4
[320 - 3] (REVERSE SENSE) gi|225707240|gb|ACO09466.1| FK506-binding protein 4 [Osmerus mordax]	Contig_161892_5	1.0854	0.9323	1.4583	0.8	0.8	0.9	1.3	1.4	1.4	1.3	1.3	1.4
[62 - 2086] gi|427797021|gb|JAA63962.1| Hypothetical protein, partial [Rhipicephalus pulchellus]	Contig_157898_5	0.8125	0.963	0.9919	1.1	1	1	1.4	1.6	1.4	1.4	1.7	1.4
[577 - 11] (REVERSE SENSE) gi|328899290|gb|AEB54634.1| receptor accessory protein 5 [Procambarus clarkii]	Contig_82770_3	0.8368	1.1595	1.1393	0.9	1.1	1	0.7	0.9	0.9	0.7	1	0.8
[115 - 336] gi|242004678|ref|XP_002423206.1| 26S protease regulatory subunit 6A, putative [Pediculus humanus corporis]	Contig_9672_1	1.0735	1.4127	1.016	1	0.9	1	0.8	0.7	0.8	0.7	0.6	0.7
[257 - 3] (REVERSE SENSE) gi|241150039|ref|XP_002406283.1| conserved hypothetical protein [Ixodes scapularis]	Contig_48976_3	0.9122	1.8774	1.6042	1	0.9	0.9	0.7	0.6	0.6	0.7	0.6	0.6
[23 - 523] gi|321466616|gb|EFX77610.1| hypothetical protein DAPPUDRAFT_213265 [Daphnia pulex]	Contig_281195_2	0.9307	1.1041	0.7018	1	1.1	1.1	0.7	0.8	0.8	0.7	0.7	0.7
[438 - 46] (REVERSE SENSE) gi|118638268|gb|ABL09307.1| allergen Aca s 13 [Acarus siro]	Contig_177675_3 (+3)	0.9928	1.1332	0.9872	1	1	1	0.8	0.8	0.7	0.8	0.8	0.8
[267 - 1] (REVERSE SENSE) gi|321461520|gb|EFX72551.1| hypothetical protein DAPPUDRAFT_326098 [Daphnia pulex]	Contig_53995_3 (+1)	0.9392	0.8118	0.7514	0.8	0.7	1.1	1	0.8	0.8	0.8	0.8	0.8
[13 - 213] gi|379134072|gb|AFC93272.1| Ca2+/calmodulin-dependent protein kinase, partial [Amphibalanus amphitrite]	Contig_363674_1	1.3064	1.1205	0.733	1.2	1.1	1.4	1.1	1.5	0.8	1.1	1.5	0.9
[263 - 3] (REVERSE SENSE) gi|89574159|gb|ABD77305.1| succinate dehydrogenase complex subunit A [Loxodonta africana]	Contig_327607_2	0.9632	0.9168	1.0145	1.1	0.7	0.7	5.4	2	1.2	5.7	2	1.3
[97 - 222] gi|380018596|ref|XP_003693213.1| PREDICTED: alpha-actinin, sarcomeric-like [Apis florea]	Contig_101956_1	0.964	1.127	1.1929	1	1.1	1.2	1.4	0.9	1.1	1.6	1	1.3
[175 - 579] gi|321469578|gb|EFX80558.1| hypothetical protein DAPPUDRAFT_51518 [Daphnia pulex]	Contig_307940_1	1.004	0.99	0.9072	1.3	1.4	1.3	0.5	0.5	0.5	0.6	0.6	0.5
[180 - 626] gi|321460415|gb|EFX71457.1| nonmuscle myosin essential light chain [Daphnia pulex]	Contig_113223_1 (+3)	0.9683	0.9394	0.8406	1.1	1.1	1.1	0.7	0.7	0.9	0.8	0.7	0.8
[407 - 3] (REVERSE SENSE) gi|260815132|ref|XP_002602328.1| hypothetical protein BRAFLDRAFT_94338 [Branchiostoma floridae]	Contig_218285_7 (+3)	0.898	1.1263	0.9562	1.1	1	1.1	0.5	0.5	0.6	0.5	0.5	0.5
[169 - 936] gi|321476143|gb|EFX87104.1| myosin heavy chain isoform 1 [Daphnia pulex]	Contig_283872_1 (+1)	0.9493	0.8832	0.9214	1	1	0.9	0.9	1.1	1.1	0.8	1	1.1
[124 - 1071] gi|91094647|ref|XP_971886.1| PREDICTED: similar to Sec24B protein, putative [Tribolium castaneum]	Contig_234573_4 (+1)	1.8626	1.4117	1.0476	1	0.9	0.9	0.6	0.6	0.6	0.5	0.5	0.5
[112 - 279] gi|321460281|gb|EFX71325.1| hypothetical protein DAPPUDRAFT_308937 [Daphnia pulex]	Contig_106661_1 (+3)	0.9785	0.9159	0.9712	1	0.9	0.6	2.3	2.2	2.1	2.2	2	1.7
[608 - 3] (REVERSE SENSE) gi|156543479|ref|XP_001601687.1| PREDICTED: phosphoglucomutase-2-like isoform 1 [Nasonia vitripennis]	Contig_383275_9	1.0937	0.9951	1.1292	1	1	1	0.6	0.6	0.6	0.6	0.6	0.6
[6 - 1325] gi|427789589|gb|JAA60246.1| Putative skd/vacuolar sorting protein [Rhipicephalus pulchellus]	Contig_378130_8 (+1)	0.9079	0.9629	0.9531	1	1	0.9	1	1	1	1	1.1	1
[34 - 423] gi|332018901|gb|EGI59447.1| AFG3-like protein 2 [Acromyrmex echinatior]	Contig_198126_2 (+1)	1.0658	0.8452	0.83	1	1	1	1.1	1.1	1	1.1	1.1	1
[867 - 1] (REVERSE SENSE) gi|42542754|gb|AAH66496.1| Shmt1 protein [Danio rerio]	Contig_283546_8 (+1)	0.9934	0.9291	1.31	1	1	1	0.8	0.7	0.6	0.8	0.6	0.6
[310 - 594] gi|91087281|ref|XP_975549.1| PREDICTED: similar to conserved hypothetical protein [Tribolium castaneum]	Contig_306699_2 (+2)	0.8591	1.1571	1.1109	1.8	1.7	1.7	1.2	1.2	1.1	1.5	1.6	1.6
[53 - 232] gi|3891572|pdb|2FHE|A Chain A, Fasciola Hepatica Glutathione S-Transferase Isoform 1 In Complex With Glutathione	Contig_353127_1 (+1)	1.1188	0.9941	No Values	1.4	1.4	1.4	0.7	0.7	0.7	0.8	0.8	0.8
[46 - 426] gi|312373152|gb|EFR20959.1| hypothetical protein AND_18234 [Anopheles darlingi]	Contig_198112_1 (+1)	0.9651	0.9243	0.6775	1.1	0.9	0.5	2.6	4.6	2.4	2.6	4.3	2.3
[12 - 398] gi|312385696|gb|EFR30125.1| hypothetical protein AND_00443 [Anopheles darlingi]	Contig_278822_1 (+3)	0.9994	0.9556	0.9751	1.1	1.3	1.2	0.7	0.7	0.9	0.8	1	1
[614 - 3] (REVERSE SENSE) gi|307170456|gb|EFN62726.1| Putative pre-mRNA-splicing factor ATP-dependent RNA helicase DHX15 [Camponotus floridanus]	Contig_111938_4 (+1)	0.905	1.2237	1.1028	0.8	0.8	0.8	1.3	1.5	1.6	1.2	1.3	1.4
[29 - 319] gi|322796740|gb|EFZ19173.1| hypothetical protein SINV_12036 [Solenopsis invicta]	Contig_354843_3	0.9217	0.925	1.0148	1.1	1	1	0.8	1	0.9	0.8	1	0.9
[6 - 437] gi|170039309|ref|XP_001847482.1| utp-glucose-1-phosphate uridylyltransferase 2 [Culex quinquefasciatus]	Contig_255952_3	1.2708	0.9735	1.7421	1	1	1	0.9	0.3	0.4	1.1	0.4	0.5
[448 - 2] (REVERSE SENSE) gi|156541819|ref|XP_001600338.1| PREDICTED: beta-hexosaminidase subunit beta-like [Nasonia vitripennis]	Contig_132128_6	0.8134	0.8278	0.7993	1	0.8	0.8	1	0.9	0.8	1	0.9	0.7
[569 - 3] (REVERSE SENSE) gi|340711022|ref|XP_003394081.1| PREDICTED: heat shock 70 kDa protein 4L-like [Bombus terrestris]	Contig_97424_4	0.7767	0.8459	1.0371	1.3	1.1	1.3	1.4	2.1	1.5	1.6	2.3	1.8
[1 - 393] gi|427783665|gb|JAA57284.1| Putative regulator of chromosome condensation 1 [Rhipicephalus pulchellus]	Contig_161543_2 (+1)	1.3094	1.0923	1.1378	1	0.9	0.9	1.2	1.1	0.9	1	0.9	0.8
[49 - 822] gi|189237255|ref|XP_972068.2| PREDICTED: similar to AGAP003656-PA [Tribolium castaneum]	Contig_376542_1	0.9203	1.1148	0.9757	0.9	1	0.9	1.3	1.5	1.4	1.3	1.3	1.3
[70 - 441] gi|427788475|gb|JAA59689.1| Putative isoleucyl-trna synthetase [Rhipicephalus pulchellus]	Contig_264280_1	0.9562	1.1385	1.2389	0.7	0.7	0.8	0.6	0.6	0.6	0.5	0.5	0.5
[10 - 693] gi|270002891|gb|EEZ99338.1| cytochrome P450 6BQ13 [Tribolium castaneum]	Contig_333062_1	0.8024	1.0446	0.8442	0.9	0.7	0.6	3.3	3.8	3.9	3	3.5	3.6
[106 - 783] gi|321479079|gb|EFX90035.1| hypothetical protein DAPPUDRAFT_300090 [Daphnia pulex]	Contig_53669_1 (+1)	1.3134	2.4265	0.8059	1	1	1	0.9	0.9	0.9	0.9	0.9	1
[17 - 379] gi|91083633|ref|XP_970446.1| PREDICTED: similar to isocitrate dehydrogenase [Tribolium castaneum]	Contig_216831_1 (+1)	0.7485	0.7936	0.7209	1.2	1.4	1.3	0.7	1	0.9	0.9	1.2	1.1
[32 - 298] gi|322801631|gb|EFZ22272.1| hypothetical protein SINV_14598 [Solenopsis invicta]	Contig_148855_1 (+4)	0.9419	1.1265	1.0066	1	1.1	1.1	0.9	0.9	0.9	1	0.9	1
[699 - 1] (REVERSE SENSE) gi|321472492|gb|EFX83462.1| hypothetical protein DAPPUDRAFT_315830 [Daphnia pulex]	Contig_159037_3 (+3)	0.9511	0.9018	0.8414	1	1.1	0.9	1.3	1.4	1.2	1.3	1.3	1.2
[238 - 387] gi|321463356|gb|EFX74372.1| hypothetical protein DAPPUDRAFT_188759 [Daphnia pulex]	Contig_382087_1	0.8219	1.3289	0.9456	1.2	1.3	1.3	1.1	1.2	1.3	1.2	1.4	1.5
[10 - 306] gi|350423959|ref|XP_003493645.1| PREDICTED: vinculin-like isoform 2 [Bombus impatiens]	Contig_216850_3	0.9687	0.8606	0.9889	1	1	1	1	0.9	1	0.9	0.8	0.9
[347 - 3] (REVERSE SENSE) gi|442750707|gb|JAA67513.1| Hypothetical protein [Ixodes ricinus]	Contig_34644_2 (+3)	0.916	0.977	0.7498	1.1	1	1.4	2.4	2.2	2.4	3.1	2.9	3
[380 - 3] (REVERSE SENSE) gi|410925942|ref|XP_003976438.1| PREDICTED: uncharacterized protein LOC101074667 [Takifugu rubripes]	Contig_82247_3	0.8121	1.2233	1.2971	1.1	1	0.9	1.3	1.3	1.4	1.6	1.6	1.6
[87 - 449] gi|50400595|sp|Q91XV4.1|DCXR_MESAU RecName: Full=L-xylulose reductase; Short=XR; AltName: Full=Dicarbonyl/L-xylulose reductase; AltName: Full=Sperm antigen P26h	Contig_312847_2	0.8865	0.6889	0.893	1.1	1	1.1	0.6	0.6	0.6	0.6	0.6	0.6
[773 - 36] (REVERSE SENSE) gi|405962844|gb|EKC28487.1| Protein ETHE1, mitochondrial [Crassostrea gigas]	Contig_277908_11	1.2092	0.8782	1.0255	1.5	1.2	1.4	1	0.8	1.1	1.3	0.9	1.4
[24 - 203] gi|321473279|gb|EFX84247.1| hypothetical protein DAPPUDRAFT_230626 [Daphnia pulex]	Contig_251255_1	1.0958	0.6892	0.9553	1.2	1.1	1	1.2	0.6	0.8	1.3	0.5	0.7
[402 - 632] gi|50428904|gb|AAT77152.1| arginine kinase [Periplaneta americana]	Contig_273907_2	1.1625	1.4866	1.271	1.1	1.1	1.2	0.5	0.4	0.5	0.5	0.5	0.5
[160 - 402] gi|321461967|gb|EFX72994.1| hypothetical protein DAPPUDRAFT_308028 [Daphnia pulex]	Contig_355865_3	1.0339	1.0585	1.1107	1.5	1.6	1.4	0.9	0.8	0.8	1.1	1	1
[153 - 1] (REVERSE SENSE) gi|307193507|gb|EFN76284.1| Probable ATPase inhibitor B0546.1, mitochondrial [Harpegnathos saltator]	Contig_342626_2	0.9699	1.0029	0.9891	1	0.9	0.9	1.1	1.1	1	1	1.1	0.9
[40 - 381] gi|383855544|ref|XP_003703270.1| PREDICTED: nucleosome assembly protein 1-like 4-like [Megachile rotundata]	Contig_332893_1	0.9797	0.8935	1.1991	1	1	0.9	1	1	1.4	0.8	0.9	1.1
[533 - 1384] gi|189240796|ref|XP_968468.2| PREDICTED: similar to Transport and Golgi organization 1 CG11098-PA [Tribolium castaneum]	Contig_353361_3	0.914	0.9942	0.8926	1.1	1.2	1.2	0.5	0.5	0.5	0.5	0.6	0.6
[342 - 1] (REVERSE SENSE) gi|383864063|ref|XP_003707499.1| PREDICTED: 60S ribosomal protein L18-like [Megachile rotundata]	Contig_110755_4	0.7881	1.9684	1.2625	1.3	0.9	1.3	1.2	0.9	1.2	1.3	0.7	1.2
[84 - 278] gi|9186886|dbj|BAA99544.1| BCS-2 [Amphibalanus amphitrite]	Contig_331343_3	2.0848	0.8354	1.2859	1.1	1.2	1.2	0.5	0.6	0.5	0.5	0.6	0.5
[212 - 3] (REVERSE SENSE) gi|332019852|gb|EGI60313.1| cAMP-dependent protein kinase type II regulatory subunit [Acromyrmex echinatior]	Contig_24800_3	1.0674	0.9049	1.2888	0.7	0.8	0.9	0.8	1.1	1	0.8	1	0.9
[443 - 3] (REVERSE SENSE) gi|225718898|gb|ACO15295.1| 4-trimethylaminobutyraldehyde dehydrogenase [Caligus clemensi]	Contig_260468_6 (+1)	1.0643	No Values	0.8036	1	1	1	0.6	0.9	0.9	0.6	0.9	0.9
[642 - 520] (REVERSE SENSE) gi|170065615|ref|XP_001868013.1| succinate dehydrogenase [Culex quinquefasciatus]	Contig_307753_4 (+2)	1.2586	0.9654	0.9891	0.9	0.8	0.8	1.3	1.3	1.4	1.4	1.4	1.5
[1 - 282] gi|432920353|ref|XP_004079962.1| PREDICTED: dehydrogenase/reductase SDR family member 4-like [Oryzias latipes]	Contig_302118_1 (+1)	0.9287	0.862	0.7865	0.8	0.6	0.7	2.9	2.8	2.4	2.4	2.4	1.9
[206 - 3] (REVERSE SENSE) gi|312378704|gb|EFR25204.1| hypothetical protein AND_09670 [Anopheles darlingi]	Contig_112502_2	1.0272	0.8997	0.8956	1.3	1.3	1.1	0.9	0.9	0.9	1.1	1.1	1
[236 - 577] gi|345496639|ref|XP_001603240.2| PREDICTED: polypyrimidine tract-binding protein 1-like [Nasonia vitripennis]	Contig_218306_1	1.0139	0.9361	1.1169	1	1	1	0.7	0.9	0.8	0.8	0.9	0.9
[494 - 27] (REVERSE SENSE) gi|321459199|gb|EFX70255.1| hypothetical protein DAPPUDRAFT_112919 [Daphnia pulex]	Contig_222198_5 (+2)	1.0806	1.3322	0.9964	1	0.8	0.7	1.8	3.2	2.8	1.9	3.2	2.8
[136 - 2] (REVERSE SENSE) gi|391341807|ref|XP_003745218.1| PREDICTED: uncharacterized protein LOC100900314 [Metaseiulus occidentalis]	Contig_387820_2	0.9608	0.9804	1.1598	1	1	1	0.3	0.3	0.3	0.3	0.3	0.3
[4 - 300] gi|449275715|gb|EMC84483.1| Glycogenin-1, partial [Columba livia]	Contig_383000_1	0.9365	1.0213	0.989	0.9	0.8	1	0.7	0.6	0.7	0.6	0.5	0.6
[261 - 1] (REVERSE SENSE) gi|321477714|gb|EFX88672.1| hypothetical protein DAPPUDRAFT_206384 [Daphnia pulex]	Contig_281816_2	0.9049	0.8625	0.8601	1	1.1	1.1	1	1	0.7	0.9	0.9	0.7
[1012 - 302] (REVERSE SENSE) gi|195377557|ref|XP_002047555.1| GJ11867 [Drosophila virilis]	Contig_384849_10	0.9547	0.7506	1.7183	1	0.9	0.8	1.3	0.9	0.9	1.1	0.8	0.8
[46 - 828] gi|332016542|gb|EGI57423.1| Titin [Acromyrmex echinatior]	Contig_295447_2	1.1115	1.1477	1.0201	0.9	1.1	0.9	2.5	3	3.3	2.4	2.8	3.2
[61 - 324] gi|443689143|gb|ELT91611.1| hypothetical protein CAPTEDRAFT_188765 [Capitella teleta]	Contig_17153_2	1.026	1.0417	0.9881	1.1	1.1	1	0.7	0.7	0.8	0.6	0.7	0.8
[13 - 612] gi|405978684|gb|EKC43054.1| Collagen alpha-1(IV) chain [Crassostrea gigas]	Contig_382718_2	0.7294	0.9992	1.2636	1.1	1.3	1.2	1.1	1.1	1.1	1.1	1.1	1.1
[446 - 99] (REVERSE SENSE) gi|346470889|gb|AEO35289.1| hypothetical protein [Amblyomma maculatum]	Contig_185753_3 (+1)	1.0032	0.8997	0.9328	1.1	1.1	1.1	0.7	0.9	1	0.7	0.8	0.9
[425 - 3] (REVERSE SENSE) gi|91085847|ref|XP_974980.1| PREDICTED: similar to LIM and SH3 domain protein F42H10.3 [Tribolium castaneum]	Contig_376986_7	0.51	1.2018	1.0666	0.9	0.9	1	1.7	1.8	1.6	1.6	1.7	1.5
[22 - 474] gi|242011892|ref|XP_002426677.1| conserved hypothetical protein [Pediculus humanus corporis]	Contig_301541_1	0.8296	0.9864	1.1559	0.6	0.8	0.7	1.1	1.4	1.9	1	1.3	1.8
[1200 - 352] (REVERSE SENSE) gi|241997874|ref|XP_002433580.1| trimeric intracellular cation channel type A, putative [Ixodes scapularis]	Contig_218467_9 (+4)	0.941	0.9603	1.0492	1.1	1.1	1.1	0.8	0.7	0.8	0.8	0.8	0.8
[228 - 1868] gi|321474170|gb|EFX85136.1| hypothetical protein DAPPUDRAFT_46356 [Daphnia pulex]	Contig_308034_5 (+1)	1.1729	1.0049	0.9582	0.9	1	0.8	1.2	1.2	1	1	1	0.8
[70 - 606] gi|332024718|gb|EGI64907.1| Phosphoglycerate kinase [Acromyrmex echinatior]	Contig_260362_2	1.0347	0.8157	1.1134	0.8	0.9	0.8	1.6	1.6	1.5	1.4	1.3	1.4
[120 - 803] gi|350396311|ref|XP_003484509.1| PREDICTED: lamin Dm0-like [Bombus impatiens]	Contig_161611_3	0.8187	1.1184	0.9789	1	0.9	0.9	1.1	1.1	1.3	1.6	1.2	1.5
[208 - 306] gi|242009912|ref|XP_002425726.1| heat shock protein, putative [Pediculus humanus corporis]	Contig_301443_2	1.3415	0.9018	1.1614	0.9	1	1	2.1	1	1	2.2	1	1.3
[69 - 446] gi|157120914|ref|XP_001659792.1| synaptotagmin, putative [Aedes aegypti]	Contig_330593_1	0.9443	1.173	0.8693	1.2	1.1	1	0.7	0.6	0.6	0.8	0.6	0.5
[38 - 481] gi|156538110|ref|XP_001608212.1| PREDICTED: nascent polypeptide-associated complex subunit alpha-like isoform 1 [Nasonia vitripennis]	Contig_68429_2	0.701	1.2162	0.9758	0.9	1.2	1	2.7	2.9	2.2	3.1	3.4	2.3
[50 - 574] gi|326932144|ref|XP_003212180.1| PREDICTED: probable aminopeptidase NPEPL1-like [Meleagris gallopavo]	Contig_279169_5 (+1)	0.7708	0.8961	0.8704	1	0.9	1	0.9	0.9	0.9	0.8	0.8	0.8
[396 - 1] (REVERSE SENSE) gi|262301025|gb|ACY43105.1| arg methyltransferase [Semibalanus balanoides]	Contig_354677_2	1.3202	1.0957	1.0165	1.1	1.1	0.7	1.2	0.6	2.1	1.3	0.6	2
[382 - 2] (REVERSE SENSE) gi|345801038|ref|XP_546801.3| PREDICTED: TLD domain-containing protein 1 isoform X2 [Canis lupus familiaris]	Contig_194870_4 (+1)	0.9771	0.8453	1.0762	1	1	1.1	1	1	1.2	1.1	1	1.2
[277 - 8] (REVERSE SENSE) gi|156553795|ref|XP_001601236.1| PREDICTED: probable nuclear transport factor 2-like isoform 1 [Nasonia vitripennis]	Contig_34337_3 (+1)	0.8353	1.1419	1.0046	0.9	0.9	0.9	1.7	1.9	1.6	2.2	2.3	2
[322 - 2] (REVERSE SENSE) gi|21357069|ref|NP_650189.1| Cyp9f2 [Drosophila melanogaster]	Contig_385656_5 (+1)	1.0081	0.987	0.7339	0.9	1.1	0.9	0.7	0.7	0.6	0.7	0.6	0.7
[199 - 441] gi|443686691|gb|ELT89885.1| hypothetical protein CAPTEDRAFT_174975 [Capitella teleta]	Contig_135572_1	0.936	1.0173	0.9114	0.9	0.9	0.9	0.6	0.6	0.6	0.6	0.5	0.6
[260 - 3] (REVERSE SENSE) gi|328699551|ref|XP_003240970.1| PREDICTED: pyruvate carboxylase, mitochondrial-like isoform 3 [Acyrthosiphon pisum]	Contig_383186_3	1.3339	0.8933	1.3117	1.2	1.2	1.1	0.5	0.5	0.6	0.6	0.6	0.6
[107 - 850] gi|170035474|ref|XP_001845594.1| fimbrin/plastin [Culex quinquefasciatus]	Contig_152297_1 (+1)	0.8748	1.2461	0.9432	1	0.9	0.9	1.1	1	1.2	1	1	1.1
[804 - 1] (REVERSE SENSE) gi|383859302|ref|XP_003705134.1| PREDICTED: uncharacterized protein LOC100875305 [Megachile rotundata]	Contig_333755_14	0.8966	0.8541	0.8961	1.2	1.1	1.2	0.7	0.8	0.8	0.9	0.9	1
[461 - 243] (REVERSE SENSE) gi|321467624|gb|EFX78613.1| hypothetical protein DAPPUDRAFT_53209 [Daphnia pulex]	Contig_214350_3 (+1)	0.8214	1.1558	0.8892	0.8	0.8	0.7	1.3	1.5	1.4	1.3	1.5	1.5
[88 - 693] gi|383861902|ref|XP_003706423.1| PREDICTED: UPF0585 protein C16orf13 homolog A-like [Megachile rotundata]	Contig_285290_3 (+1)	1.1388	0.8626	1.012	1	0.8	1.1	2.4	1.2	1.7	2.3	1.2	1.4
[141 - 662] gi|321454284|gb|EFX65461.1| hypothetical protein DAPPUDRAFT_303630 [Daphnia pulex]	Contig_52296_1	1.0284	1.0862	0.8633	1	1.1	1.1	1.5	1.3	1.7	1.6	1.3	1.9
[13 - 372] gi|321455064|gb|EFX66209.1| hypothetical protein DAPPUDRAFT_332423 [Daphnia pulex]	Contig_115982_1	1.0114	1.0661	0.8235	1	1.1	1	1.2	1.2	1.2	1.3	1.3	1.1
[143 - 502] gi|242023873|ref|XP_002432355.1| paramyosin, long form, putative [Pediculus humanus corporis]	Contig_198119_1 (+1)	0.9167	0.9372	1.0095	1.3	1.5	1.4	0.8	0.9	0.9	0.9	1	1
[65 - 787] gi|332027690|gb|EGI67758.1| 26S proteasome non-ATPase regulatory subunit 4 [Acromyrmex echinatior]	Contig_35912_3	0.8137	1.1285	1.2236	1	1.1	1	0.8	1.1	1.1	0.8	1.2	1.2
[51 - 269] gi|307210158|gb|EFN86831.1| Heat shock 70 kDa protein cognate 3 [Harpegnathos saltator]	Contig_111916_2 (+1)	0.8762	0.9658	0.75	0.9	1	1	1.2	1.5	1.7	1	1.5	1.7
[707 - 567] (REVERSE SENSE) gi|290561351|gb|ADD38076.1| Small nuclear ribonucleoprotein F [Lepeophtheirus salmonis]	Contig_215471_8 (+2)	0.8397	0.9129	1.0555	1.6	1.5	1.8	1.1	1	1.1	1.1	1.2	1.4
[230 - 373] gi|260807573|ref|XP_002598583.1| hypothetical protein BRAFLDRAFT_113716 [Branchiostoma floridae]	Contig_238475_2 (+2)	1.0951	0.8447	1.1076	0.6	0.6	0.7	1.1	1.3	1.3	0.9	1	1.2
[82 - 525] gi|270007934|gb|EFA04382.1| hypothetical protein TcasGA2_TC014680 [Tribolium castaneum]	Contig_34192_1	1.0036	1.1184	1.0701	1.1	1.1	1.1	0.7	0.8	0.9	0.8	0.8	0.8
[33 - 563] gi|328710648|ref|XP_001949414.2| PREDICTED: myosin heavy chain, non-muscle isoform 1 [Acyrthosiphon pisum]	Contig_351630_1	0.5145	0.9867	1.0761	1.1	1.2	1.2	1	0.9	1	1	1	0.9
[312 - 1] (REVERSE SENSE) gi|195431208|ref|XP_002063639.1| GK21314 [Drosophila willistoni]	Contig_352641_2 (+1)	1.0586	0.8629	1.3393	1	1.1	1.1	1.2	1	1.3	1.1	1	1.2
[57 - 227] gi|321472487|gb|EFX83457.1| hypothetical protein DAPPUDRAFT_301953 [Daphnia pulex]	Contig_377805_2	1.0306	1.2949	1.1809	1.2	1.4	1.3	0.5	0.5	0.5	0.5	0.6	0.6
[310 - 2] (REVERSE SENSE) gi|339236241|ref|XP_003379675.1| putative angiotensin-converting enzyme, somatic isoform [Trichinella spiralis]	Contig_143696_3 (+1)	1.1551	1.0633	1.0833	1	0.9	1	1	0.9	0.9	0.9	1	0.9
[368 - 243] (REVERSE SENSE) gi|291226599|ref|XP_002733251.1| PREDICTED: thioredoxin 2-like isoform 1 [Saccoglossus kowalevskii]	Contig_326942_5 (+1)	0.8976	0.941	1.1838	1	0.9	1.1	0.8	0.7	0.8	0.9	0.8	0.8
[265 - 2] (REVERSE SENSE) gi|193606151|ref|XP_001944078.1| PREDICTED: vinculin-like [Acyrthosiphon pisum]	Contig_370072_2	0.7905	0.9381	0.855	0.9	0.9	0.9	0.5	0.6	0.7	0.5	0.6	0.6
[304 - 492] gi|380447696|gb|AFD54026.1| GNBP2 [Locusta migratoria]	Contig_293894_1	1.0887	1.0611	1.0838	0.8	0.8	0.8	1.3	1.4	1.8	1.6	1.7	2.3
[243 - 1] (REVERSE SENSE) gi|427788853|gb|JAA59878.1| Putative atp-dependent rna helicase [Rhipicephalus pulchellus]	Contig_213940_4 (+1)	1.0148	1.5296	1.0485	1	0.9	1	0.9	0.8	0.8	0.8	0.8	0.8
[16 - 153] gi|221219902|gb|ACM08612.1| Ribonuclease UK114 [Salmo salar]	Contig_376866_1	1.0235	1.0559	0.898	0.9	0.9	0.9	0.4	0.7	0.7	0.4	0.8	0.8
[170 - 1594] gi|321476523|gb|EFX87483.1| hypothetical protein DAPPUDRAFT_221441 [Daphnia pulex]	Contig_307808_5	0.9319	1.0955	1.011	0.8	0.8	0.7	1.9	1.5	1.3	2.1	1.4	1.3
[106 - 420] gi|389608313|dbj|BAM17768.1| paramyosin [Papilio xuthus]	Contig_333069_3	0.943	0.8917	0.9255	1	1.2	0.8	0.4	0.6	0.3	0.4	0.7	0.3
[401 - 3] (REVERSE SENSE) gi|427796829|gb|JAA63866.1| Putative transglutaminase/protease-like logues, partial [Rhipicephalus pulchellus]	Contig_127245_6	1.0045	1.0729	1.1406	0.9	0.8	1	0.9	0.8	1.1	0.9	0.9	0.9
[471 - 941] gi|321479130|gb|EFX90086.1| hypothetical protein DAPPUDRAFT_186952 [Daphnia pulex]	Contig_194303_2 (+3)	1.2635	1.0908	1.2646	0.9	0.8	0.8	1.2	1.3	1.1	1.1	1	0.9
[387 - 1] (REVERSE SENSE) gi|410903313|ref|XP_003965138.1| PREDICTED: sepiapterin reductase-like [Takifugu rubripes]	Contig_304624_8 (+1)	0.8491	0.7106	0.9663	1.1	1	1.1	0.8	0.8	0.8	0.8	0.7	0.8
[342 - 1] (REVERSE SENSE) gi|321460487|gb|EFX71529.1| hypothetical protein DAPPUDRAFT_327147 [Daphnia pulex]	Contig_84325_2	0.8321	0.9254	0.7806	1.1	1	1.1	0.6	0.6	0.6	0.7	0.6	0.6
[67 - 582] gi|307195935|gb|EFN77711.1| Bifunctional protein NCOAT [Harpegnathos saltator]	Contig_33537_5	0.9012	0.9454	0.9721	0.9	1	1.1	1.1	1.3	1.5	1.2	1.4	1.4
[389 - 3] (REVERSE SENSE) gi|321472567|gb|EFX83537.1| hypothetical protein DAPPUDRAFT_301820 [Daphnia pulex]	Contig_260816_4 (+1)	1.1366	1.0126	1.1046	0.9	0.8	1.1	0.7	0.7	0.5	0.6	0.7	0.5
[2304 - 1] (REVERSE SENSE) gi|322782969|gb|EFZ10687.1| hypothetical protein SINV_12257 [Solenopsis invicta]	Contig_307443_15	0.8271	0.7502	0.9428	1	0.7	0.9	1.3	1.2	1.2	1.3	1.3	1
[41 - 514] gi|389608527|dbj|BAM17873.1| elongation factor 1 delta [Papilio xuthus]	Contig_196110_3	1.2074	0.9658	1.2913	1.2	1.1	1.1	0.7	0.6	0.6	0.7	0.6	0.6
[539 - 3] (REVERSE SENSE) gi|328701949|ref|XP_003241759.1| PREDICTED: DOMON domain-containing protein CG14681-like [Acyrthosiphon pisum]	Contig_97170_8	1.3007	0.9284	0.9571	1	0.9	0.9	3	1.4	1.4	3.1	1.2	1.2
[573 - 1] (REVERSE SENSE) gi|345497751|ref|XP_001602416.2| PREDICTED: translational activator GCN1-like [Nasonia vitripennis]	Contig_359029_5 (+2)	0.9741	0.9113	0.9504	1	1.1	1.1	0.6	0.6	0.6	0.6	0.6	0.6
[272 - 682] gi|262300425|gb|ACY42805.1| DNA replication licensing factor [Semibalanus balanoides]	Contig_354467_1 (+1)	1.1844	1.0221	1.3648	0.9	1	1	0.4	0.5	0.4	0.4	0.4	0.4
[194 - 3] (REVERSE SENSE) gi|221124690|ref|XP_002157524.1| PREDICTED: endoplasmin-like [Hydra magnipapillata]	Contig_298162_2 (+1)	0.773	0.937	0.7925	0.9	0.8	1	0.7	0.9	0.8	0.7	0.7	0.7
[1 - 495] gi|157103416|ref|XP_001647971.1| hypothetical protein AaeL_AAEL000536 [Aedes aegypti]	Contig_284343_1	1.2179	0.9658	1.0163	1	1	1	2.7	2.4	2.4	2.3	2.2	2.3
[46 - 603] gi|260801249|ref|XP_002595508.1| hypothetical protein BRAFLDRAFT_69086 [Branchiostoma floridae]	Contig_307689_1	1.0845	0.7186	0.8937	1.3	1.1	1.4	0.1	0.2	0.1	0.1	0.1	0.1
[111 - 518] gi|48140594|ref|XP_393519.1| PREDICTED: fatty acid-binding protein, adipocyte-like [Apis mellifera]	Contig_237152_4 (+3)	1.1769	0.8081	1.0715	0.7	0.7	0.7	0.5	0.4	0.5	0.5	0.4	0.4
[14 - 358] gi|307170915|gb|EFN63018.1| UDP-glucose 6-dehydrogenase [Camponotus floridanus]	Contig_262416_2	0.9894	1.3109	1.3209	1.2	1.2	1.3	0.6	0.6	0.7	0.7	0.8	0.8
[265 - 2] (REVERSE SENSE) gi|405975470|gb|EKC40033.1| Sec1 family domain-containing protein 1 [Crassostrea gigas]	Contig_330700_2	1.0367	1.087	1.0374	0.8	0.8	0.7	0.8	0.8	0.7	0.7	0.7	0.6
[324 - 1] (REVERSE SENSE) gi|399152195|emb|CCI71880.1| gelsolin [Homarus americanus]	Contig_97015_4	0.9368	1.3672	0.8954	1.1	1.1	1	0.7	0.7	0.6	0.7	0.7	0.6
[466 - 816] gi|345321311|ref|XP_001521816.2| PREDICTED: collagen alpha-3(IV) chain-like, partial [Ornithorhynchus anatinus]	Contig_331314_1 (+2)	0.9172	1.0011	1.0588	0.8	0.7	0.8	2	2.3	4.3	2.3	2.3	4.1
[119 - 265] gi|242009006|ref|XP_002425284.1| conserved hypothetical protein [Pediculus humanus corporis]	Contig_328391_2	0.9357	0.9951	0.9479	1	0.9	0.9	1	1.2	1.2	1.1	1.4	1.3
[120 - 812] gi|383851707|ref|XP_003701373.1| PREDICTED: trans-1,2-dihydrobenzene-1,2-diol dehydrogenase-like [Megachile rotundata]	Contig_142763_2	0.7879	1.011	1.0476	0.9	0.8	0.8	1.8	1.8	1.8	1.5	1.5	1.7
[172 - 1122] gi|443705728|gb|ELU02126.1| hypothetical protein CAPTEDRAFT_222474 [Capitella teleta]	Contig_81665_4	0.9442	0.9544	0.9799	1	1.1	1	0.4	0.4	0.4	0.4	0.4	0.3
[76 - 1140] gi|321459460|gb|EFX70513.1| hypothetical protein DAPPUDRAFT_328086 [Daphnia pulex]	Contig_163508_1	0.9645	1.0863	0.8518	0.8	0.8	1	1.1	0.9	1	0.8	0.8	1.1
[117 - 284] gi|383850383|ref|XP_003700775.1| PREDICTED: glycine--tRNA ligase-like [Megachile rotundata]	Contig_247152_1 (+1)	0.9536	0.9168	0.9421	1.2	0.9	1.1	0.7	0.7	0.8	0.6	0.5	0.8
[31 - 345] gi|295983912|gb|ADG63463.1| nicotinic acetylcholine receptor beta 2 subunit [Pardosa pseudoannulata]	Contig_306567_1	1.1004	0.9744	1.0837	0.8	0.8	0.8	0.7	0.6	0.6	0.5	0.5	0.5
[323 - 3] (REVERSE SENSE) gi|345488489|ref|XP_001601104.2| PREDICTED: coatomer subunit alpha-like [Nasonia vitripennis]	Contig_379930_3	0.9597	1.1733	0.8187	0.8	0.8	0.8	1.3	1.6	1.3	1.3	1.5	1.4
[17 - 472] gi|332020404|gb|EGI60824.1| Laminin subunit alpha [Acromyrmex echinatior]	Contig_278725_2	0.8083	0.9811	1.053	1.1	1.1	1.1	0.8	0.9	0.8	0.9	1.1	1
[415 - 116] (REVERSE SENSE) gi|307178011|gb|EFN66872.1| Asparaginyl-tRNA synthetase, cytoplasmic [Camponotus floridanus]	Contig_276794_5	1.228	No Values	1.0747	0.9	0.9	1	1	1.1	1.2	0.9	1	1.1
[414 - 593] gi|321461640|gb|EFX72670.1| hypothetical protein DAPPUDRAFT_308120 [Daphnia pulex]	Contig_305227_4	1.097	1.0649	1.0535	0.8	0.8	0.8	1.6	1.6	1.7	1.3	1.5	1.5
[66 - 728] gi|157138088|ref|XP_001657232.1| vacuolar proton atpases [Aedes aegypti]	Contig_308213_4	0.9952	1.1384	1.3835	1.2	1.1	1.1	0.9	0.7	0.8	0.8	0.7	0.8
[378 - 1] (REVERSE SENSE) gi|291240752|ref|XP_002740264.1| PREDICTED: ribophorin I-like [Saccoglossus kowalevskii]	Contig_356284_6	0.615	0.9698	1.2286	1	1	1.1	0.6	0.7	0.7	0.6	0.7	0.6
[250 - 35] (REVERSE SENSE) gi|307193999|gb|EFN76530.1| hypothetical protein EAI_00969 [Harpegnathos saltator]	Contig_243814_2	0.907	0.8905	1.0174	1.1	1.2	1.1	0.7	0.7	0.7	0.6	0.7	0.6
[219 - 365] gi|268537226|ref|XP_002633749.1| C. briggsae CBR-SRS-2 protein [Caenorhabditis briggsae]	Contig_284788_3 (+1)	0.8873	1.0243	0.8766	0.8	1.2	0.9	1.4	1	1.1	1.2	1.1	1.1
[192 - 1] (REVERSE SENSE) gi|307166215|gb|EFN60445.1| Ubiquitin-like modifier-activating enzyme 1 [Camponotus floridanus]	Contig_18164_2	1.4984	1.0111	1.1158	1.3	1.2	1.1	0.7	0.7	0.7	0.7	0.7	0.7
[150 - 1] (REVERSE SENSE) gi|298108443|gb|ADI56517.1| voltage-dependent anion channel 2-like protein [Haliotis diversicolor]	Contig_263296_2	1.2311	1.1687	0.9003	1.1	0.9	1.1	1.8	1.5	1.8	2	1.6	2
[353 - 1126] gi|157124457|ref|XP_001660469.1| low-density lipoprotein receptor (ldl) [Aedes aegypti]	Contig_379111_2	1.0604	0.9286	0.8436	0.9	1	0.9	0.6	0.6	0.6	0.5	0.5	0.5
[181 - 2] (REVERSE SENSE) gi|242011669|ref|XP_002426570.1| 60S ribosomal protein L15, putative [Pediculus humanus corporis]	Contig_326031_4	0.906	1.1829	0.8761	2	1.6	1.7	1.2	0.9	1.1	1.5	1.3	1.4
[103 - 222] gi|198435984|ref|XP_002132034.1| PREDICTED: 60S ribosomal protein L3-like [Ciona intestinalis]	Contig_385885_1	0.9112	2.178	0.9879	0.8	0.7	0.8	1.9	1.8	1.9	1.5	1.5	1.6
[96 - 404] gi|58380021|ref|XP_310251.2| AGAP003721-PA [Anopheles gambiae str. PEST]	Contig_357293_2	1.0124	1.1361	1.0497	1	0.9	0.9	1.1	1.5	1.5	0.8	1.4	1.3
[18 - 230] gi|328703807|ref|XP_001950201.2| PREDICTED: putative glycogen [starch] synthase-like [Acyrthosiphon pisum]	Contig_387319_1	0.8699	0.9767	1.0318	0.7	0.9	1	0.8	0.7	0.7	0.7	0.7	0.7
[47 - 577] gi|443691420|gb|ELT93278.1| hypothetical protein CAPTEDRAFT_179513 [Capitella teleta]	Contig_281041_1	1.1937	0.8814	1.0595	1	1	1	0.5	0.5	0.4	0.5	0.5	0.5
[152 - 370] gi|321477204|gb|EFX88163.1| hypothetical protein DAPPUDRAFT_311761 [Daphnia pulex]	Contig_9376_1	0.8491	0.9523	1.2158	1	1	1	0.5	0.6	0.5	0.4	0.7	0.5
[31 - 246] gi|260813693|ref|XP_002601551.1| hypothetical protein BRAFLDRAFT_115608 [Branchiostoma floridae]	Contig_300894_1	0.7744	0.9914	1.0921	1.4	0.8	1	0.8	1	1	0.9	0.9	1
[410 - 3] (REVERSE SENSE) gi|321478929|gb|EFX89885.1| hypothetical protein DAPPUDRAFT_299789 [Daphnia pulex]	Contig_198196_4	1.0837	1.0318	0.7874	0.9	1	0.9	0.6	0.6	0.7	0.6	0.6	0.6
[47 - 442] gi|17933554|ref|NP_525065.1| ciboulot, isoform B [Drosophila melanogaster]	Contig_151671_3 (+1)	No Values	0.8271	1.2319	1.2	1.3	1.3	0.6	0.5	0.7	0.8	0.7	0.8
[788 - 3] (REVERSE SENSE) gi|241802129|ref|XP_002400796.1| GDP-mannose pyrophosphorylase, putative [Ixodes scapularis]	Contig_278577_6	1.2272	0.8537	0.9908	1	1	1	0.6	0.6	0.5	0.5	0.5	0.5
[39 - 398] gi|332372556|gb|AEE61420.1| unknown [Dendroctonus ponderosae]	Contig_327636_1	0.8398	1.1255	0.985	0.9	0.9	0.8	2.6	2.1	2.4	2.8	2.2	2.5
[86 - 241] gi|327284804|ref|XP_003227125.1| PREDICTED: mitochondrial import inner membrane translocase subunit Tim8 A-like [Anolis carolinensis]	Contig_212035_2	0.9165	1.0023	0.8683	0.9	0.9	1	1.5	1.3	1.5	1.3	1.1	1.3
[239 - 1582] gi|189235987|ref|XP_971849.2| PREDICTED: similar to BMKETTIN [Tribolium castaneum]	Contig_203930_2 (+2)	0.894	1.0669	0.8123	0.8	0.9	0.8	0.6	0.7	0.5	0.6	0.7	0.5
[61 - 390] gi|321469470|gb|EFX80450.1| hypothetical protein DAPPUDRAFT_51378 [Daphnia pulex]	Contig_305725_1	0.7675	0.9605	0.9675	0.9	0.9	0.9	0.8	0.8	0.8	0.7	0.8	0.7
[88 - 630] gi|383847791|ref|XP_003699536.1| PREDICTED: AMP deaminase 2 isoform 2 [Megachile rotundata]	Contig_359083_4	0.8909	0.8449	1.0234	1.1	1	1.1	0.8	0.7	0.8	0.7	0.6	0.7
[325 - 74] (REVERSE SENSE) gi|260837380|ref|XP_002613682.1| hypothetical protein BRAFLDRAFT_107090 [Branchiostoma floridae]	Contig_255215_4	0.7131	1.127	0.9811	1	0.9	0.9	0.6	0.7	0.5	0.5	0.6	0.5
[133 - 246] gi|449272842|gb|EMC82566.1| FK506-binding protein 4 [Columba livia]	Contig_291224_1	1.429	0.9013	1.359	1.2	1.1	1.1	0.5	0.5	0.7	0.5	0.5	0.7
[247 - 2] (REVERSE SENSE) gi|443716132|gb|ELU07808.1| hypothetical protein CAPTEDRAFT_152314 [Capitella teleta]	Contig_331691_3	1.2807	1.1756	1.1241	0.9	1	0.9	2.1	2.2	1.9	2.2	2.3	2
[53 - 364] gi|218749814|ref|NP_001136323.1| adaptor-related protein complex 2, alpha 2 subunit [Nasonia vitripennis]	Contig_323478_1	0.7744	No Values	0.9124	1	1	1	0.7	0.7	0.7	0.7	0.7	0.6
[521 - 237] (REVERSE SENSE) gi|195439016|ref|XP_002067427.1| GK16414 [Drosophila willistoni]	Contig_3026_6	0.9755	1.1799	0.8582	1.1	1	1.1	0.7	0.7	0.7	0.6	0.6	0.6
[232 - 2] (REVERSE SENSE) gi|58382289|ref|XP_311841.2| AGAP003036-PA [Anopheles gambiae str. PEST]	Contig_326196_4	0.8706	0.7033	1.0524	0.8	0.9	0.8	0.9	1.2	1.1	0.9	1.1	1.1
[10 - 411] gi|350402145|ref|XP_003486382.1| PREDICTED: LOW QUALITY PROTEIN: basement membrane-specific heparan sulfate proteoglycan core protein-like [Bombus impatiens]	Contig_377941_1	0.9794	0.9276	1.6426	1	0.9	1	1.2	1	1.2	1.2	1.1	1.2
[57 - 497] gi|24646906|ref|NP_731941.1| effete, isoform A [Drosophila melanogaster]	Contig_127061_3 (+2)	1.1876	0.9774	0.787	0.9	0.9	0.9	1.2	1.3	1.3	1.2	1.3	1.3
[371 - 3] (REVERSE SENSE) gi|242005606|ref|XP_002423655.1| Choline-phosphate cytidylyltransferase A, putative [Pediculus humanus corporis]	Contig_197209_3	0.9414	1.4197	0.997	1	1.2	1	0.8	0.9	0.8	0.8	0.8	0.8
[140 - 3] (REVERSE SENSE) gi|321472492|gb|EFX83462.1| hypothetical protein DAPPUDRAFT_315830 [Daphnia pulex]	Contig_363854_3	0.7697	0.8823	0.9628	0.8	1	1	0.7	0.8	0.8	0.5	0.7	0.7
[44 - 298] gi|350408663|ref|XP_003488474.1| PREDICTED: epidermal growth factor receptor substrate 15-like 1-like [Bombus impatiens]	Contig_362217_1	1.0329	1.0963	0.9069	0.7	0.6	0.6	1.9	1.5	1.5	1.7	1.2	1.4
[788 - 183] (REVERSE SENSE) gi|345493329|ref|XP_001604213.2| PREDICTED: ras-like protein 2-like [Nasonia vitripennis]	Contig_360034_8	1.2758	0.8447	1.2906	1	1	1.2	0.8	1	1	0.7	0.8	1
[16 - 240] gi|328351994|emb|CCA38393.1| isocitrate dehydrogenase [Komagataella pastoris CBS 7435]	Contig_6331_3	1.6552	0.9241	0.9488	1	1	1	0.6	0.7	0.7	0.6	0.7	0.5
[128 - 880] gi|321462027|gb|EFX73054.1| hypothetical protein DAPPUDRAFT_110162 [Daphnia pulex]	Contig_324060_3 (+1)	0.9611	0.9965	1.0037	0.8	0.8	0.9	0.7	0.7	0.8	0.6	0.6	0.7
[656 - 1657] gi|380019667|ref|XP_003693724.1| PREDICTED: protein lethal(2) giant larvae-like isoform 1 [Apis florea]	Contig_376585_3	1.0036	0.7916	1.3573	1	1	0.9	0.6	0.6	0.6	0.7	0.7	0.6
[99 - 647] gi|216781299|gb|AAC16332.3| myosin III [Limulus polyphemus]	Contig_256953_2 (+1)	1.0676	1.0635	0.9275	1	1	1	0.9	0.9	1.1	0.9	0.9	1.1
[479 - 3] (REVERSE SENSE) gi|387019853|gb|AFJ52044.1| Vesicle-associated membrane protein-associated protein B-like [Crotalus adamanteus]	Contig_1122_6	0.8942	0.8916	0.9466	1.2	0.9	0.9	0.9	0.5	0.7	0.8	0.5	0.6
[440 - 3] (REVERSE SENSE) gi|91094997|ref|XP_969161.1| PREDICTED: similar to AGAP002752-PA [Tribolium castaneum]	Contig_333895_6	0.9993	0.9472	1.108	1.3	1.3	1.1	0.8	0.8	0.7	0.8	0.7	0.7
[276 - 1] (REVERSE SENSE) gi|189094141|gb|ACD75898.1| enolase [Sirdenus grayii]	Contig_360305_3	2.9611	1.0539	0.984	1	1.2	1.1	0.4	0.5	0.5	0.5	0.5	0.5
[354 - 1] (REVERSE SENSE) gi|332029989|gb|EGI69814.1| 10-formyltetrahydrofolate dehydrogenase [Acromyrmex echinatior]	Contig_387704_4	1.0045	1.5076	1.0111	0.9	1	0.9	1.3	1	0.8	1.2	1	0.9
[18 - 272] gi|157124459|ref|XP_001660470.1| alanine aminotransferase [Aedes aegypti]	Contig_279702_1	0.9992	0.947	0.8417	0.8	1	0.9	5	0.7	0.9	3.5	0.8	1
[1 - 267] gi|196010231|ref|XP_002114980.1| hypothetical protein TRIADDRAFT_5603 [Trichoplax adhaerens]	Contig_259527_1	1.0653	1.0327	0.7543	1.6	1.1	1.5	0.7	0.8	0.8	0.8	0.8	0.8
[170 - 3] (REVERSE SENSE) gi|307214555|gb|EFN89540.1| Upstream activation factor subunit UAF30 [Harpegnathos saltator]	Contig_335718_2	0.9808	1.0817	0.9925	1.1	1.1	1.3	0.6	0.6	0.7	0.7	0.7	0.8
[4 - 252] gi|241857697|ref|XP_002416112.1| leucine aminopeptidase, putative [Ixodes scapularis]	Contig_237817_2	1.0702	1.0937	1.2391	1	0.9	0.9	1.2	1.9	1.8	1	1.6	1.4
[344 - 3] (REVERSE SENSE) gi|410932002|ref|XP_003979383.1| PREDICTED: AFG3-like protein 2-like [Takifugu rubripes]	Contig_378702_6	0.9159	0.9499	0.9789	0.6	0.6	0.6	0.9	0.9	0.8	0.5	0.4	0.5
[311 - 3] (REVERSE SENSE) gi|147899928|ref|NP_001080352.1| GDP-mannose 4,6-dehydratase [Xenopus laevis]	Contig_54116_3	1.213	0.9212	1.2824	0.9	1.2	1	0.8	0.8	0.8	0.7	0.9	0.8
[363 - 163] (REVERSE SENSE) gi|443693661|gb|ELT94977.1| hypothetical protein CAPTEDRAFT_184339 [Capitella teleta]	Contig_328268_4	0.7065	1.1107	0.6218	0.9	1.2	1.2	0.5	0.6	0.6	0.5	0.7	0.7
[624 - 409] (REVERSE SENSE) gi|380017073|ref|XP_003692490.1| PREDICTED: UDP-glucose 6-dehydrogenase-like [Apis florea]	Contig_307341_8	1.2257	1.1286	0.94	1	1	1	0.9	0.9	0.8	0.8	0.8	0.8
[7 - 234] gi|326916129|ref|XP_003204363.1| PREDICTED: reticulon-4-interacting protein 1, mitochondrial-like, partial [Meleagris gallopavo]	Contig_272396_1	0.6365	1.1833	1.3923	1.1	0.8	0.9	4.1	3.6	3.5	3.7	2.9	3.4
[163 - 2] (REVERSE SENSE) gi|307200816|gb|EFN80869.1| Collagen alpha-1(IV) chain [Harpegnathos saltator]	Contig_275942_2	0.7344	1.1405	1.012	1	1	1.1	0.7	0.7	0.8	0.7	0.7	0.8
[397 - 89] (REVERSE SENSE) gi|340374527|ref|XP_003385789.1| PREDICTED: bifunctional aminoacyl-tRNA synthetase [Amphimedon queenslandica]	Contig_279521_5 (+2)	0.8607	1.048	1.3049	1.1	1.2	1.1	1	0.8	1	1.1	0.7	1.1
[13 - 228] gi|427786257|gb|JAA58580.1| Putative p16-arc [Rhipicephalus pulchellus]	Contig_352877_1	0.7803	0.9824	1.0111	0.8	0.9	0.9	0.6	0.7	0.7	0.5	0.6	0.6
[845 - 3] (REVERSE SENSE) gi|321467605|gb|EFX78594.1| hypothetical protein DAPPUDRAFT_320226 [Daphnia pulex]	Contig_360037_9	1.2548	0.9177	0.7677	1.3	1.2	1	0.5	0.5	0.4	0.6	0.5	0.4
[25 - 282] gi|321471061|gb|EFX82035.1| hypothetical protein DAPPUDRAFT_302845 [Daphnia pulex]	Contig_373495_2	1.4578	0.8823	0.9219	0.8	0.9	0.7	3.2	2.9	2.9	2.8	2.5	2.6
[46 - 195] gi|91091982|ref|XP_969241.1| PREDICTED: similar to AGAP002130-PA [Tribolium castaneum]	Contig_376254_2	1.1007	0.5903	1.0774	0.8	0.8	0.8	0.8	0.7	0.8	0.8	0.6	0.8
[152 - 3] (REVERSE SENSE) gi|156396604|ref|XP_001637483.1| predicted protein [Nematostella vectensis]	Contig_58159_4 (+1)	1.0291	0.7525	0.8972	1	1	1.1	1.3	1.1	1.1	1.4	1.2	1.3
[13 - 291] gi|345482208|ref|XP_003424546.1| PREDICTED: LOW QUALITY PROTEIN: cAMP-dependent protein kinase type I regulatory subunit-like, partial [Nasonia vitripennis]	Contig_112195_1	0.9246	1.0316	1.0735	0.8	1	0.8	1.5	1.5	1.3	1.2	1.3	1.1
[188 - 610] gi|357605509|gb|EHJ64651.1| hypothetical protein KGM_00738 [Danaus plexippus]	Contig_259340_6 (+1)	0.9068	0.7521	0.9992	1.1	1	0.9	1.1	1	0.9	1.2	1	0.9
[31 - 558] gi|443728671|gb|ELU14910.1| hypothetical protein CAPTEDRAFT_182091, partial [Capitella teleta]	Contig_127809_1	1.1531	0.8867	1.321	1	1.1	1.1	0.9	1	1	0.8	0.9	0.9
[204 - 1] (REVERSE SENSE) gi|242006712|ref|XP_002424191.1| Sarcalumenin precursor, putative [Pediculus humanus corporis]	Contig_357853_2	1.0722	1.0765	1.1849	1	1	1	0.8	0.8	0.7	0.7	0.8	0.8
[587 - 3] (REVERSE SENSE) gi|346472385|gb|AEO36037.1| hypothetical protein [Amblyomma maculatum]	Contig_376969_10	1.0703	0.6312	1.0273	1	1.1	1.1	0.8	0.7	0.6	0.8	0.6	0.5
[306 - 1] (REVERSE SENSE) gi|242023172|ref|XP_002432010.1| conserved hypothetical protein [Pediculus humanus corporis]	Contig_158513_2	1.1234	0.9388	0.9163	1	1.1	1.1	0.7	0.8	0.8	0.8	0.9	1
[81 - 272] gi|307210968|gb|EFN87269.1| Ras-related protein Rab-11B [Harpegnathos saltator]	Contig_86149_1	0.9936	1.3734	0.9773	1.2	1.2	1.2	0.6	0.6	0.6	0.7	0.7	0.6
[503 - 3] (REVERSE SENSE) gi|340379010|ref|XP_003388020.1| PREDICTED: sorbitol dehydrogenase-like [Amphimedon queenslandica]	Contig_127992_2 (+1)	0.9461	0.7322	1.0521	1.1	1	1.1	0.8	0.8	0.8	0.9	0.9	0.9
[156 - 641] gi|270013681|gb|EFA10129.1| hypothetical protein TcasGA2_TC012309 [Tribolium castaneum]	Contig_376735_3	0.8197	0.9889	1.2911	1	1	1	0.6	0.8	0.9	0.6	0.8	0.8
[550 - 2] (REVERSE SENSE) gi|195152501|ref|XP_002017175.1| GL22164 [Drosophila persimilis]	Contig_308358_12	0.8551	1.2793	1.0722	0.9	0.9	0.8	1.2	1.1	1.1	1	0.9	1
[161 - 3] (REVERSE SENSE) gi|332022821|gb|EGI63094.1| Myelin expression factor 2 [Acromyrmex echinatior]	Contig_370512_3 (+3)	0.9013	1.123	1.0407	1	0.9	1	0.9	0.7	0.8	0.8	0.7	0.7
[80 - 271] gi|322795776|gb|EFZ18455.1| hypothetical protein SINV_10637 [Solenopsis invicta]	Contig_350251_2	0.7881	0.7908	0.834	0.9	0.8	0.9	0.5	1	1.1	0.5	0.9	1
[2 - 217] gi|242023873|ref|XP_002432355.1| paramyosin, long form, putative [Pediculus humanus corporis]	Contig_105569_1 (+1)	1.1945	1.0291	0.8728	0.7	0.8	0.7	0.7	0.8	1	0.8	1	0.9
[335 - 3] (REVERSE SENSE) gi|324503941|gb|ADY41700.1| Propionyl-CoA carboxylase alpha chain [Ascaris suum]	Contig_304073_4 (+1)	1.2796	0.8491	1.0481	1	1	1	0.8	0.9	1	0.8	0.8	0.9
[3 - 389] gi|321476647|gb|EFX87607.1| hypothetical protein DAPPUDRAFT_192333 [Daphnia pulex]	Contig_116864_1	1.0542	1.2385	1.087	1	1	1.1	1.5	1.4	1.4	1.5	1.5	1.5
[305 - 3] (REVERSE SENSE) gi|443702334|gb|ELU00423.1| hypothetical protein CAPTEDRAFT_169517 [Capitella teleta]	Contig_111646_8	0.8191	0.783	1.0748	1	0.9	1	0.7	0.7	0.7	0.7	0.7	0.7
[28 - 324] gi|321466114|gb|EFX77111.1| hypothetical protein DAPPUDRAFT_213575 [Daphnia pulex]	Contig_176239_1	1.0005	1.194	0.9478	0.9	1.9	0.9	1.4	2.3	0.9	1.3	2.1	0.9
[814 - 410] (REVERSE SENSE) gi|115953018|ref|XP_789435.2| PREDICTED: prohibitin-like [Strongylocentrotus purpuratus]	Contig_179299_5 (+1)	1.0753	1.731	1.1041	1	0.8	0.9	1.4	1.1	1.3	1.3	0.8	1.1
[486 - 1] (REVERSE SENSE) gi|156547263|ref|XP_001602052.1| PREDICTED: U1 small nuclear ribonucleoprotein 70 kDa-like [Nasonia vitripennis]	Contig_22293_7	1.0836	1.0144	0.9271	1.1	1.1	1	0.7	0.7	0.7	0.8	0.8	0.8
[263 - 3] (REVERSE SENSE) gi|357631594|gb|EHJ79063.1| clathrin heavy chain [Danaus plexippus]	Contig_363677_4	0.9742	1.0437	1.1449	1.2	0.9	1	1.6	1.5	1.5	1.8	1.5	1.6
[276 - 64] (REVERSE SENSE) gi|291231605|ref|XP_002735754.1| PREDICTED: acyl-CoA thioesterase 13-like [Saccoglossus kowalevskii]	Contig_283801_5 (+1)	0.7462	0.9955	0.8207	0.8	0.9	0.9	0.9	1	0.9	0.9	1	0.9
[74 - 253] gi|291228745|ref|XP_002734340.1| PREDICTED: translocated promoter region (to activated MET oncogene)-like [Saccoglossus kowalevskii]	Contig_286280_1 (+1)	1.2315	0.8875	1.1836	0.9	0.8	0.8	0.8	0.7	0.7	0.7	0.6	0.7
[392 - 3] (REVERSE SENSE) gi|328785261|ref|XP_391944.4| PREDICTED: talin-1-like [Apis mellifera]	Contig_331928_3	1.073	1.007	0.8486	0.8	1	1.2	2	2.5	3.1	1.9	2.2	2.7
[59 - 616] gi|383849635|ref|XP_003700450.1| PREDICTED: hsp70-binding protein 1-like [Megachile rotundata]	Contig_110773_3 (+2)	0.9208	0.8778	0.9199	0.9	0.9	1	1	1	1.1	0.9	0.9	1
[1 - 684] gi|427786689|gb|JAA58796.1| Putative alicorn [Rhipicephalus pulchellus]	Contig_236794_1	1.1711	0.9916	0.973	1.1	1	1.1	0.7	0.8	0.8	0.6	0.7	0.7
[545 - 3] (REVERSE SENSE) gi|157115257|ref|XP_001658167.1| protein phosphatases pp1 regulatory subunit [Aedes aegypti]	Contig_236125_3	0.943	0.9452	1.1459	1.2	1.3	1	1.3	1.3	1.1	1.1	1.2	0.9
[661 - 2] (REVERSE SENSE) gi|242007487|ref|XP_002424571.1| conserved hypothetical protein [Pediculus humanus corporis]	Contig_326065_7	0.9699	1.6804	1.1237	1.2	1.2	1.1	0.8	1	0.8	0.8	0.8	0.8
[131 - 748] gi|321472492|gb|EFX83462.1| hypothetical protein DAPPUDRAFT_315830 [Daphnia pulex]	Contig_307910_3	0.8227	0.9119	0.7538	1.1	1.1	1	1.2	1.3	1.3	1.2	1.4	1.3
[88 - 201] gi|340380184|ref|XP_003388603.1| PREDICTED: peroxiredoxin-6-like [Amphimedon queenslandica]	Contig_304272_1	0.8499	1.0812	0.9315	0.8	1.1	1.1	0.8	0.7	0.9	0.8	0.8	0.9
[10 - 282] gi|164685128|gb|ABY66597.1| pyruvate kinase 2 [Litopenaeus vannamei]	Contig_194263_2	0.9415	0.8431	0.9226	0.9	0.8	0.9	0.9	0.9	1	0.9	0.9	1
[21 - 413] gi|321464119|gb|EFX75129.1| putative prostaglandin E2 synthase [Daphnia pulex]	Contig_34995_1	0.8302	1.2898	1.0353	1	1	1.1	1.1	1	1	1	1.1	1
[17 - 229] gi|351715993|gb|EHB18912.1| Trifunctional enzyme subunit beta, mitochondrial [Heterocephalus glaber]	Contig_37232_2	0.9728	1.0001	1.2937	1.7	0.8	1.2	6.1	4.5	5.7	5	3.7	4.3
[60 - 368] gi|321477897|gb|EFX88855.1| hypothetical protein DAPPUDRAFT_206552 [Daphnia pulex]	Contig_97048_2	0.9814	0.9632	0.9759	0.8	0.9	0.7	2.3	2.9	2.9	2	2.8	2.7
[127 - 468] gi|242011854|ref|XP_002426659.1| WD-repeat protein, putative [Pediculus humanus corporis]	Contig_351074_2	0.8287	1.2709	0.9891	0.9	0.9	1	1.1	0.9	1.1	1	0.8	0.9
[269 - 3] (REVERSE SENSE) gi|91094005|ref|XP_971250.1| PREDICTED: similar to Valyl-tRNA synthetase CG4062-PA [Tribolium castaneum]	Contig_332998_3	1.0972	0.7033	0.9421	1.2	1.1	1.1	0.8	0.7	0.8	0.7	0.7	0.8
[421 - 2] (REVERSE SENSE) gi|242010956|ref|XP_002426223.1| mitochondrial import inner membrane translocase subunit Tim23, putative [Pediculus humanus corporis]	Contig_129454_5	1.0493	1.3055	0.8258	1.2	1.3	1.2	0.6	0.6	0.6	0.6	0.8	0.6
[70 - 447] gi|195122690|ref|XP_002005844.1| GI20693 [Drosophila mojavensis]	Contig_382640_1	0.7307	0.923	0.6261	0.8	0.9	0.9	0.6	0.7	0.7	0.6	0.6	0.6
[333 - 1] (REVERSE SENSE) gi|321470439|gb|EFX81415.1| hypothetical protein DAPPUDRAFT_303490 [Daphnia pulex]	Contig_109576_4	0.7425	1.0273	1.4761	1	1	1	0.6	0.5	0.5	0.4	0.6	0.5
[107 - 325] gi|170039879|ref|XP_001847747.1| NADH dehydrogenase flavoprotein 1, mitochondrial [Culex quinquefasciatus]	Contig_388004_2	1.0499	0.6295	1.0328	0.8	0.8	0.7	1	1.2	1	0.8	0.9	0.9
[21 - 266] gi|322795776|gb|EFZ18455.1| hypothetical protein SINV_10637 [Solenopsis invicta]	Contig_254077_1	1.0007	1.0213	0.7225	1.1	0.9	0.9	0.8	0.8	0.8	0.8	0.8	0.8
[82 - 342] gi|307171913|gb|EFN63550.1| cGMP-dependent protein kinase, isozyme 2 forms cD5/T2 [Camponotus floridanus]	Contig_329017_1	0.9467	0.9246	0.9721	1.1	1.1	1	1.6	0.8	0.8	1.6	0.8	0.8
[5 - 268] gi|242023380|ref|XP_002432112.1| mitochondrial import inner membrane translocase subunit TIM13, putative [Pediculus humanus corporis]	Contig_82239_4	1.0332	0.8079	1.0851	1.2	1.1	1	1.1	0.9	0.8	1.1	0.9	0.9
[73 - 402] gi|321461069|gb|EFX72104.1| hypothetical protein DAPPUDRAFT_111031 [Daphnia pulex]	Contig_378831_1	0.9614	1.1021	0.9807	0.9	1	1.5	1.7	1.3	4.2	1.7	1.1	4.9
[105 - 497] gi|260784978|ref|XP_002587540.1| hypothetical protein BRAFLDRAFT_282735 [Branchiostoma floridae]	Contig_359411_2	1.0662	0.7383	1.2137	1	1.1	1	1.7	2	1.8	1.9	2.3	2
[226 - 384] gi|443718285|gb|ELU08990.1| hypothetical protein CAPTEDRAFT_163980 [Capitella teleta]	Contig_376373_1	1.1341	1.1672	1.1796	1	1.1	1	1.1	1.3	1.1	1.1	1.2	1.1
[145 - 1170] gi|405975901|gb|EKC40432.1| Uncharacterized protein C3orf32 [Crassostrea gigas]	Contig_375347_1	0.7923	1.1643	1.0845	1.3	1.2	1.3	1.1	1.1	1.1	1.3	1	1.3
[22 - 246] gi|321469653|gb|EFX80632.1| hypothetical protein DAPPUDRAFT_318238 [Daphnia pulex]	Contig_113847_1 (+5)	0.9402	1.4163	0.8703	0.7	0.7	0.9	1.2	1.3	1.5	1.1	1.1	1.3
[189 - 554] gi|91081323|ref|XP_970047.1| PREDICTED: similar to predicted protein [Tribolium castaneum]	Contig_391459_2	1.1621	1.0435	0.8612	0.9	0.8	0.7	1.4	1.6	1.4	1.4	1.4	1.1
[413 - 3] (REVERSE SENSE) gi|321457133|gb|EFX68226.1| structural maintenance of chromosome protein 3 [Daphnia pulex]	Contig_161548_3 (+1)	0.7031	1.1638	1.3906	0.8	0.8	0.8	0.9	0.7	0.9	0.8	0.7	0.8
[532 - 2] (REVERSE SENSE) gi|321459829|gb|EFX70878.1| hypothetical protein DAPPUDRAFT_217067 [Daphnia pulex]	Contig_280313_10	1.0241	1.3751	0.5349	0.8	0.8	0.6	2.5	2.8	3.1	3	3.6	3.8
[443 - 3] (REVERSE SENSE) gi|357602466|gb|EHJ63410.1| hypothetical protein KGM_21411 [Danaus plexippus]	Contig_103561_4	0.7988	1.2782	1.0335	1	1	1.1	1.1	1	1.1	1.2	1.1	1.2
[500 - 36] (REVERSE SENSE) gi|242024491|ref|XP_002432661.1| GTP-binding protein SAR1B, putative [Pediculus humanus corporis]	Contig_92938_6	No Values	1.0196	1.5348	0.5	0.5	0.4	4.8	5.2	4.2	3.7	4.2	3.5
[24 - 188] gi|241639230|ref|XP_002410814.1| lysozyme, putative [Ixodes scapularis]	Contig_389658_3	1.3369	1.1228	1.0143	1.2	1.2	1.2	0.8	0.8	0.8	0.7	0.8	0.7
[994 - 620] (REVERSE SENSE) gi|332030783|gb|EGI70459.1| Serine hydroxymethyltransferase [Acromyrmex echinatior]	Contig_355920_6	0.959	1.0951	1.0938	1	0.8	0.9	1.1	1.1	1.3	0.9	1.1	1.1
[16 - 642] gi|443687989|gb|ELT90813.1| hypothetical protein CAPTEDRAFT_166512 [Capitella teleta]	Contig_198159_2 (+1)	0.903	0.7111	1.0795	1	0.9	1.1	0.5	0.3	0.5	0.5	0.3	0.5
[925 - 185] (REVERSE SENSE) gi|66548942|ref|XP_393588.2| PREDICTED: eukaryotic translation initiation factor 3 subunit B isoform 1 [Apis mellifera]	Contig_108263_6 (+1)	1.2076	0.9884	0.8896	1	1.1	1.1	0.5	0.5	0.5	0.5	0.6	0.6
[65 - 451] gi|242013357|ref|XP_002427376.1| conserved hypothetical protein [Pediculus humanus corporis]	Contig_111940_4	0.962	0.6903	1.5554	1	1	1	1.1	1	0.7	1	0.9	0.6
[222 - 1] (REVERSE SENSE) gi|47220834|emb|CAG00041.1| unnamed protein product [Tetraodon nigroviridis]	Contig_280731_2 (+2)	0.9767	1.1714	1.0531	0.7	0.7	0.6	0.8	0.8	0.7	0.6	0.7	0.6
[312 - 184] (REVERSE SENSE) gi|260809765|ref|XP_002599675.1| hypothetical protein BRAFLDRAFT_70354 [Branchiostoma floridae]	Contig_379036_6	1.2617	0.9825	0.8173	0.8	0.8	0.6	3.2	3.5	3.8	3.6	3.6	4.2
[266 - 3] (REVERSE SENSE) gi|320164243|gb|EFW41142.1| 2,4-dienoyl-CoA reductase [Capsaspora owczarzaki ATCC 30864]	Contig_179851_2	0.9925	0.8741	0.9335	0.8	1	1	1.9	0.7	1.4	2	0.7	1.3
[14 - 394] gi|328792738|ref|XP_001119891.2| PREDICTED: tRNA methyltransferase 112 homolog [Apis mellifera]	Contig_111800_3 (+1)	1.0446	1.1348	0.9608	1.1	1.2	1.1	0.9	1	0.9	1	1.2	1
[159 - 392] gi|281343615|gb|EFB19199.1| hypothetical protein PANDA_017329 [Ailuropoda melanoleuca]	Contig_304921_2 (+2)	0.8381	0.8323	1.0813	0.9	0.9	1	1.8	1.3	1.9	1.4	1.2	1.6
[306 - 1] (REVERSE SENSE) gi|260829227|ref|XP_002609563.1| hypothetical protein BRAFLDRAFT_270300 [Branchiostoma floridae]	Contig_278106_3	0.8485	0.92	1.2549	0.9	1	0.9	0.9	1.2	0.9	0.9	1.3	0.9
[269 - 3] (REVERSE SENSE) gi|340722849|ref|XP_003399813.1| PREDICTED: myotrophin-like [Bombus terrestris]	Contig_162153_6 (+2)	1.3456	1.0778	0.9023	0.9	0.9	0.9	0.8	0.8	0.7	0.7	0.7	0.6
[93 - 800] gi|326666498|ref|XP_002661418.2| PREDICTED: mitochondrial 10-formyltetrahydrofolate dehydrogenase [Danio rerio]	Contig_44655_1	0.8173	1.0132	0.9321	0.9	0.9	0.9	1.2	1.1	1.1	1	1	1
[233 - 24] (REVERSE SENSE) gi|156544536|ref|XP_001607713.1| PREDICTED: 60S ribosomal protein L38-like [Nasonia vitripennis]	Contig_188833_2 (+1)	0.4896	0.8971	0.7015	0.7	0.7	0.7	2.5	2.4	2.1	2.5	2.4	2.3
[9 - 560] gi|328713017|ref|XP_003244974.1| PREDICTED: echinoderm microtubule-associated protein-like 1-like isoform 2 [Acyrthosiphon pisum]	Contig_380790_2	1.1219	0.9474	No Values	1	1	1.2	0.6	0.7	0.8	0.7	0.7	0.9
[2 - 241] gi|195056497|ref|XP_001995110.1| GH22974 [Drosophila grimshawi]	Contig_6083_1	0.9107	0.7981	0.9541	0.9	1	0.9	0.7	0.9	1	0.7	0.9	1.1
[162 - 893] gi|345488442|ref|XP_001599201.2| PREDICTED: filamin-B-like [Nasonia vitripennis]	Contig_382121_4	1.2335	0.865	0.9543	1	1	1	0.8	0.8	0.8	0.9	0.8	0.8
[271 - 2] (REVERSE SENSE) gi|321477270|gb|EFX88229.1| hypothetical protein DAPPUDRAFT_305547 [Daphnia pulex]	Contig_388535_4	1.3851	0.9972	0.9172	1	0.9	0.9	0.9	0.9	0.9	0.8	0.8	0.9
[10 - 462] gi|170057215|ref|XP_001864384.1| sec63 [Culex quinquefasciatus]	Contig_359261_3	0.9948	0.9813	0.9876	1	1	0.9	0.7	0.9	0.8	0.7	0.7	0.7
[171 - 440] gi|340539152|gb|AEK49107.1| Tudor staphylococcal nuclease [Penaeus monodon]	Contig_198426_3	0.9619	0.9491	0.822	1.4	1.5	1.5	0.3	0.3	0.3	0.2	0.3	0.3
[13 - 495] gi|242015524|ref|XP_002428403.1| Guanine nucleotide-binding protein G(O) subunit alpha, putative [Pediculus humanus corporis]	Contig_380597_4	0.9106	0.6485	1.091	1.4	1.4	1.4	1.5	1.8	1.7	2	2.1	1.9
[58 - 939] gi|321464252|gb|EFX75261.1| hypothetical protein DAPPUDRAFT_231247 [Daphnia pulex]	Contig_162305_5	1.044	0.8388	0.8807	1.2	1.1	1.1	1.6	1.6	1.5	1.5	1.6	1.5
[379 - 732] gi|443710128|gb|ELU04459.1| hypothetical protein CAPTEDRAFT_162548 [Capitella teleta]	Contig_383236_5 (+3)	0.9803	0.9743	0.8674	0.8	0.7	0.8	0.7	0.8	0.8	0.7	0.8	0.8
[60 - 329] gi|449679284|ref|XP_002163391.2| PREDICTED: cystathionine beta-synthase-like [Hydra magnipapillata]	Contig_386165_2	0.9484	1.3706	1.0716	1.1	1.1	1	1.3	1.4	1.4	1.4	1.6	1.4
[352 - 792] gi|321471067|gb|EFX82041.1| hypothetical protein DAPPUDRAFT_317030 [Daphnia pulex]	Contig_356070_4	0.9426	0.7942	0.6979	0.9	0.9	1.1	1.1	1	1.3	1	1	1.3
[13 - 501] gi|242007925|ref|XP_002424766.1| PC4 and SFRS1-interacting protein, putative [Pediculus humanus corporis]	Contig_384279_2	1.0245	1.3165	1.1132	1.1	1.1	1.1	0.9	0.8	0.7	1	0.8	0.7
[66 - 419] gi|428172604|gb|EKX41512.1| hypothetical protein GUITHDRAFT_88407 [Guillardia theta CCMP2712]	Contig_309670_2	1.1341	0.9878	0.863	1.1	0.9	1.1	0.5	0.5	0.5	0.5	0.5	0.6
[530 - 3] (REVERSE SENSE) gi|321472271|gb|EFX83241.1| ABC transporter, subfamily D [Daphnia pulex]	Contig_377175_6 (+1)	0.9225	0.6688	2.0725	1.1	1.1	1	0.6	0.8	0.7	0.5	0.7	0.6
[220 - 2] (REVERSE SENSE) gi|307169530|gb|EFN62172.1| Echinoderm microtubule-associated protein-like 2 [Camponotus floridanus]	Contig_346879_2	0.9071	0.911	0.9155	1	1.1	1	0.8	0.8	0.7	0.8	0.8	0.7
[19 - 384] gi|380023432|ref|XP_003695527.1| PREDICTED: hrp65 protein-like [Apis florea]	Contig_238964_1	0.8882	1.1213	1.0086	1.1	1	1	0.8	0.8	0.9	0.8	1	1
[2 - 892] gi|157135017|ref|XP_001656503.1| hypothetical protein AaeL_AAEL013226 [Aedes aegypti]	Contig_285160_3 (+2)	1.077	0.9742	0.8868	1	1	1.1	0.5	0.5	0.5	0.5	0.5	0.5
[51 - 248] gi|427779747|gb|JAA55325.1| Putative nuclear receptor coactivator 5 strongylocentrotus purpuratus [Rhipicephalus pulchellus]	Contig_160834_2 (+2)	1.0197	0.7362	0.6848	1	0.9	1	0.8	0.6	0.6	0.8	0.7	0.6
[100 - 426] gi|242023873|ref|XP_002432355.1| paramyosin, long form, putative [Pediculus humanus corporis]	Contig_385389_2 (+1)	0.8901	1.3763	1.3844	0.9	0.9	0.9	1.7	1.6	1.3	1.7	1.7	1.2
[624 - 1] (REVERSE SENSE) gi|389568604|gb|AFK85026.1| aminopeptidase N-10 [Bombyx mori]	Contig_159065_7 (+1)	0.9338	1.2654	1.2056	1	1	1	0.9	0.7	0.7	0.8	0.7	0.7
[221 - 568] gi|307190322|gb|EFN74397.1| Ubiquinone biosynthesis protein COQ9, mitochondrial [Camponotus floridanus]	Contig_355697_4	1.0212	0.8739	1.072	1	1	1	1.4	1.1	1.1	1.1	1.2	1
[467 - 3] (REVERSE SENSE) gi|193647919|ref|XP_001952138.1| PREDICTED: coiled-coil domain-containing protein 109A-like [Acyrthosiphon pisum]	Contig_381900_4	1.1846	0.8288	0.8994	1.2	1.3	1.1	0.8	0.9	0.8	0.9	0.9	0.8
[575 - 3] (REVERSE SENSE) gi|195132297|ref|XP_002010580.1| GI14602 [Drosophila mojavensis]	Contig_351009_2	1.2547	0.6852	1.0495	1.1	1	0.8	0.9	1.1	1	0.9	1	1
[64 - 420] gi|427788061|gb|JAA59482.1| Putative nuclear migration protein nudc [Rhipicephalus pulchellus]	Contig_161597_1 (+1)	0.945	1.2093	3.016	1	0.9	1	0.9	0.8	0.8	0.8	0.8	0.7
[255 - 482] gi|406817026|gb|AFS60116.1| selenoprotein M [Penaeus monodon]	Contig_324487_3	0.9679	0.6722	0.927	NA	0.3	0.4	16	3.6	5.2	16.1	3.7	5.4
[125 - 367] gi|357613848|gb|EHJ68746.1| hypothetical protein KGM_02268 [Danaus plexippus]	Contig_109716_2	1.0626	1.0513	1.1301	0.9	1	1	0.8	0.8	0.9	0.7	0.7	0.7
[198 - 716] gi|307172723|gb|EFN64029.1| Titin [Camponotus floridanus]	Contig_134442_5 (+1)	1.0121	1.2139	0.9723	0.9	0.9	0.9	0.8	0.6	0.8	0.7	0.5	0.7
[174 - 425] gi|321467615|gb|EFX78604.1| hypothetical protein DAPPUDRAFT_305141 [Daphnia pulex]	Contig_158667_3 (+1)	1.1408	0.7731	1.0631	1.2	1.2	1.2	0.5	0.5	0.6	0.5	0.5	0.5
[265 - 495] gi|157115648|ref|XP_001652641.1| alpha-actinin [Aedes aegypti]	Contig_172808_1	1.2342	1.6783	1.0897	1.1	1.1	1.1	1	0.8	0.9	1	0.9	1
[41 - 364] gi|9186886|dbj|BAA99544.1| BCS-2 [Amphibalanus amphitrite]	Contig_281893_2 (+1)	1.1303	1.0615	0.8785	0.9	1	0.9	0.7	0.7	0.8	0.6	0.6	0.6
[61 - 204] gi|41394413|gb|AAS02310.1| glyceraldehyde 3-phosphate dehydrogenase [Centruroides sp. SBH266264]	Contig_286350_2 (+1)	1.0985	1.5265	1.283	1.3	1.3	1.3	0.2	0.2	0.2	0.2	0.2	0.2
[87 - 227] gi|270010581|gb|EFA07029.1| hypothetical protein TcasGA2_TC010001 [Tribolium castaneum]	Contig_315469_1 (+1)	0.8374	0.7613	0.9612	1.2	1.1	1.1	1.6	1.7	1.6	1.3	1.5	1.5
[356 - 3] (REVERSE SENSE) gi|307208704|gb|EFN85994.1| Protein hu-li tai shao [Harpegnathos saltator]	Contig_351746_3	0.9268	0.8791	1.1503	0.9	1.1	0.9	1	0.9	1	1	0.9	1
[230 - 3] (REVERSE SENSE) gi|321471534|gb|EFX82506.1| hypothetical protein DAPPUDRAFT_223595 [Daphnia pulex]	Contig_376471_2	1.053	1.3864	1.2209	1.1	1	1.1	0.7	0.6	0.8	0.7	0.6	0.8
[79 - 453] gi|321477897|gb|EFX88855.1| hypothetical protein DAPPUDRAFT_206552 [Daphnia pulex]	Contig_68444_2	1.0757	0.9388	0.923	0.9	1	0.9	0.8	0.9	0.8	0.7	0.8	0.7
[433 - 2] (REVERSE SENSE) gi|348527276|ref|XP_003451145.1| PREDICTED: putative aminopeptidase W07G4.4-like [Oreochromis niloticus]	Contig_85657_4	0.6944	1.0911	0.9723	1	1	1.1	0.7	0.6	0.6	0.8	0.6	0.7
[683 - 3] (REVERSE SENSE) gi|357622140|gb|EHJ73729.1| putative alcohol dehydrogenase [Danaus plexippus]	Contig_382498_5	0.9305	1.3829	0.7317	1	1	1	0.6	0.6	0.6	0.6	0.5	0.5
[139 - 696] gi|321464540|gb|EFX75547.1| hypothetical protein DAPPUDRAFT_306725 [Daphnia pulex]	Contig_199071_3 (+2)	1.0328	0.8997	1.0787	0.8	0.9	0.8	0.8	0.8	0.9	0.7	0.7	0.7
[111 - 374] gi|383852218|ref|XP_003701625.1| PREDICTED: transketolase-like protein 2-like isoform 1 [Megachile rotundata]	Contig_360083_1	1.0977	1.0479	0.9493	0.9	0.9	0.9	0.6	0.6	0.6	0.7	0.6	0.6
[296 - 45] (REVERSE SENSE) gi|225709110|gb|ACO10401.1| Probable NADH dehydrogenase 1 alpha subcomplex subunit 12 [Caligus rogercresseyi]	Contig_235634_3 (+1)	0.7274	1.2163	0.983	1.3	1.4	1.4	1.3	1.4	1.5	1.6	1.8	1.9
[7 - 441] gi|410918490|ref|XP_003972718.1| PREDICTED: uncharacterized protein MJ0240-like [Takifugu rubripes]	Contig_376215_2	1.0957	0.9014	0.9946	1.2	1.1	1.2	0.6	0.6	0.6	0.7	0.7	0.7
[565 - 227] (REVERSE SENSE) gi|238231352|ref|NP_001154110.1| BolA-like protein 3 [Oncorhynchus mykiss]	Contig_177320_4 (+3)	1.0893	0.9814	1.1916	0.8	0.9	0.8	1	1.2	0.9	0.9	1.2	0.7
[28 - 345] gi|405976261|gb|EKC40774.1| Glutaredoxin [Crassostrea gigas]	Contig_381680_1	0.876	0.8726	0.8294	1	1.2	1.2	0.5	0.7	0.7	0.4	0.8	0.7
[93 - 227] gi|268569720|ref|XP_002648321.1| Hypothetical protein CBG24506 [Caenorhabditis briggsae]	Contig_117698_1 (+1)	0.9252	0.7982	0.8266	0.9	1	1	0.9	0.8	0.8	0.8	0.8	0.9
[76 - 684] gi|321457522|gb|EFX68607.1| hypothetical protein DAPPUDRAFT_62984 [Daphnia pulex]	Contig_215340_1	0.886	1.0104	1.0066	1	0.9	1	1	0.6	0.7	1	0.6	0.6
[317 - 3] (REVERSE SENSE) gi|242006191|ref|XP_002423937.1| Inosine-5'-monophosphate dehydrogenase, putative [Pediculus humanus corporis]	Contig_236712_3 (+1)	1.3313	0.8374	0.8611	1.4	0.9	1	0.7	0.6	0.7	0.8	0.5	0.6
[130 - 594] gi|170051215|ref|XP_001861664.1| NADH-ubiquinone oxidoreductase 42 kda subunit [Culex quinquefasciatus]	Contig_384934_1	1.1378	1.5802	1.007	0.8	0.6	0.3	1.8	12.7	3.6	1.2	10.7	2.8
[563 - 3] (REVERSE SENSE) gi|193582327|ref|XP_001945759.1| PREDICTED: oligopeptidase A-like [Acyrthosiphon pisum]	Contig_260366_4 (+1)	1.213	1.0798	1.0137	0.9	1	1	1.1	1	1.1	0.9	0.8	0.9
[73 - 357] gi|189237234|ref|XP_970515.2| PREDICTED: similar to eukaryotic initiation factor 4A [Tribolium castaneum]	Contig_284139_1	0.8336	1.1841	0.9087	0.9	0.8	0.7	0.6	0.5	0.9	0.5	0.4	0.9
[256 - 417] gi|198423371|ref|XP_002128845.1| PREDICTED: coatomer subunit beta'-like [Ciona intestinalis]	Contig_236836_2 (+1)	0.9593	1.0386	0.8979	1.1	1.1	1.1	0.5	0.6	0.6	0.6	0.6	0.6
[106 - 408] gi|321474022|gb|EFX84988.1| hypothetical protein DAPPUDRAFT_300823 [Daphnia pulex]	Contig_326839_3	1.0105	1.004	1.5207	0.9	0.9	0.9	0.8	0.7	0.8	0.7	0.7	0.7
[103 - 354] gi|328710126|ref|XP_001950747.2| PREDICTED: threonyl-tRNA synthetase, cytoplasmic-like [Acyrthosiphon pisum]	Contig_360385_1	0.9796	2.0586	0.9152	1	1	1.2	1.4	1.4	1.9	1.5	1.4	1.8
[238 - 429] gi|346468455|gb|AEO34072.1| hypothetical protein [Amblyomma maculatum]	Contig_375360_2	0.8292	0.8377	1.2167	1	0.8	1.1	0.9	1.2	1	0.9	1	1
[82 - 471] gi|321460231|gb|EFX71275.1| hypothetical protein DAPPUDRAFT_308938 [Daphnia pulex]	Contig_251062_1	1.004	1.0582	1.1581	0.9	0.9	0.9	0.5	0.5	0.5	0.5	0.5	0.4
[55 - 336] gi|242022532|ref|XP_002431694.1| conserved hypothetical protein [Pediculus humanus corporis]	Contig_144288_1	1.0529	1.1945	1.0336	1.2	1.1	1.1	0.8	0.8	0.9	0.8	0.8	0.8
[159 - 590] gi|195033076|ref|XP_001988615.1| GH10480 [Drosophila grimshawi]	Contig_159880_4 (+3)	1.2211	0.811	1.078	0.9	1	1	1	1	1	0.9	0.9	1
[280 - 2] (REVERSE SENSE) gi|156541196|ref|XP_001599209.1| PREDICTED: putative ATP-dependent Clp protease proteolytic subunit, mitochondrial-like [Nasonia vitripennis]	Contig_256717_3 (+2)	1.0565	0.9328	1.1708	1.5	1.2	1.3	2.2	2.2	1.8	2.9	2.6	2.4
[89 - 259] gi|357611003|gb|EHJ67261.1| proliferating cell nuclear antigen [Danaus plexippus]	Contig_343584_1	0.7474	0.995	0.9731	1	1	1.2	1.5	1.5	1.9	1.4	1.4	1.7
[152 - 3] (REVERSE SENSE) gi|242005067|ref|XP_002423396.1| Coatomer subunit beta, putative [Pediculus humanus corporis]	Contig_218366_2 (+1)	0.9538	0.7689	1.2126	0.8	0.7	0.8	0.5	0.5	0.5	0.6	0.6	0.6
[230 - 33] (REVERSE SENSE) gi|321475097|gb|EFX86061.1| hypothetical protein DAPPUDRAFT_309039 [Daphnia pulex]	Contig_295287_2 (+4)	1.0888	0.9573	0.9383	0.9	1	0.9	1	1.1	1.2	1	1	1.1
[679 - 272] (REVERSE SENSE) gi|390331692|ref|XP_790649.3| PREDICTED: acetyl-coenzyme A synthetase 2-like, mitochondrial-like [Strongylocentrotus purpuratus]	Contig_385195_6 (+2)	0.8697	0.8305	1.0288	1.1	0.8	15.2	1.5	0.9	24.7	1.4	1.3	22.9
[24 - 827] gi|390366393|ref|XP_799089.3| PREDICTED: bifunctional protein GlmU-like [Strongylocentrotus purpuratus]	Contig_305683_2 (+1)	0.8904	0.9528	1.1165	1.2	1.2	1	1.1	1	0.9	1.1	1	1.1
[928 - 2] (REVERSE SENSE) gi|307169037|gb|EFN61882.1| Enhancer of mRNA-decapping protein 4 [Camponotus floridanus]	Contig_199361_4	0.9434	0.9736	1.0046	1.2	1.1	1.1	0.8	0.9	0.8	1	1	1
[391 - 2] (REVERSE SENSE) gi|432878332|ref|XP_004073305.1| PREDICTED: neuronal acetylcholine receptor subunit non-alpha-3-like [Oryzias latipes]	Contig_259151_2	1.4082	0.9962	1.0085	1.1	0.8	0.8	4	3.7	3.9	4	4	3.7
[82 - 231] gi|195164071|ref|XP_002022872.1| GL16518 [Drosophila persimilis]	Contig_19100_2	0.8321	0.834	0.8208	1	1.1	1	0.4	0.4	0.4	0.4	0.4	0.4
[7 - 363] gi|260807359|ref|XP_002598476.1| hypothetical protein BRAFLDRAFT_118294 [Branchiostoma floridae]	Contig_112383_1 (+1)	0.9289	1.7616	1.0907	1.1	1.1	1.2	0.7	0.7	0.7	0.7	0.7	0.7
[299 - 3] (REVERSE SENSE) gi|270004992|gb|EFA01440.1| hypothetical protein TcasGA2_TC030701 [Tribolium castaneum]	Contig_156321_4	1.0743	1.0932	0.9984	1.2	1.3	1.2	1	1	1	1.2	1.1	1.1
[668 - 3] (REVERSE SENSE) gi|242000984|ref|XP_002435135.1| protein phosphatase 2A B56 regulatory subunit gamma 3 isoform, putative [Ixodes scapularis]	Contig_328202_7	2.0958	0.7385	1.1511	1.1	1.2	1.2	1.2	1.4	1.3	1.3	1.3	1.4
[267 - 1] (REVERSE SENSE) gi|260809863|ref|XP_002599724.1| hypothetical protein BRAFLDRAFT_287194 [Branchiostoma floridae]	Contig_5820_4	1.0252	0.822	0.9493	0.9	1.1	1	0.9	1	0.9	0.8	1	0.8
[142 - 411] gi|354477208|ref|XP_003500814.1| PREDICTED: ATP-binding cassette sub-family E member 1 [Cricetulus griseus]	Contig_106425_1	0.9931	1.2014	1.0128	1.1	1.2	1.1	0.8	0.9	0.8	0.8	0.9	0.8
[172 - 441] gi|307183643|gb|EFN70346.1| Filamin-B [Camponotus floridanus]	Contig_302798_3	0.9258	1.0969	1.0278	1.3	1.4	1.4	0.7	0.8	0.7	0.9	0.9	0.9
[612 - 1] (REVERSE SENSE) gi|241735349|ref|XP_002413925.1| VAMP-associated protein involved in inositol metabolism, putative [Ixodes scapularis]	Contig_1255_8	1.0983	0.9577	0.8675	1.1	1.3	1.1	0.8	0.8	0.8	0.8	0.9	0.8
[215 - 3] (REVERSE SENSE) gi|321479129|gb|EFX90085.1| hypothetical protein DAPPUDRAFT_232498 [Daphnia pulex]	Contig_371632_2	0.9994	1.1158	0.8401	1.3	1.3	1.2	0.8	0.7	0.8	0.8	0.7	0.8
[394 - 2] (REVERSE SENSE) gi|383856370|ref|XP_003703682.1| PREDICTED: spectrin beta chain, brain 4-like [Megachile rotundata]	Contig_320077_1	1.1256	0.9765	0.8543	0.9	0.9	0.9	0.9	0.9	0.9	0.7	0.9	0.8
[8 - 241] gi|157118269|ref|XP_001653144.1| heterogeneous nuclear ribonucleoprotein 27c [Aedes aegypti]	Contig_262142_2	0.9582	1.1408	0.862	0.9	1	0.9	0.7	0.7	0.6	0.6	0.7	0.6
[15 - 554] gi|340729114|ref|XP_003402853.1| PREDICTED: vacuolar protein sorting-associated protein 29-like [Bombus terrestris]	Contig_127471_2 (+2)	1.0015	0.9849	0.7237	1.2	1.2	1.1	0.7	0.8	0.8	1	1	0.9
[470 - 3] (REVERSE SENSE) gi|380014877|ref|XP_003691442.1| PREDICTED: epidermal growth factor receptor kinase substrate 8-like [Apis florea]	Contig_218061_3 (+2)	1.0083	1.0027	1.0986	1	1	1	0.8	0.9	0.9	0.8	0.9	0.8
[764 - 3] (REVERSE SENSE) gi|345496515|ref|XP_003427743.1| PREDICTED: LOW QUALITY PROTEIN: venom carboxylesterase-6-like [Nasonia vitripennis]	Contig_327196_4 (+2)	1.2316	0.9573	0.8959	1.1	1	1.1	1.1	1	1.1	1	1	0.9
[173 - 3] (REVERSE SENSE) gi|195326316|ref|XP_002029875.1| GM25149 [Drosophila sechellia]	Contig_278239_4	0.8291	1.0781	0.8557	1	1	1.1	0.9	0.8	0.8	0.8	0.7	0.8
[172 - 405] gi|225710288|gb|ACO10990.1| Probable adenylate kinase isoenzyme F38B2.4 [Caligus rogercresseyi]	Contig_214304_1	0.6846	1.0249	0.9061	1.1	1.2	1.2	0.5	0.7	0.7	0.6	0.9	0.8
[239 - 3] (REVERSE SENSE) gi|242023475|ref|XP_002432159.1| Talin-2, putative [Pediculus humanus corporis]	Contig_355314_2	0.9714	1.056	0.7897	1	0.9	0.9	1.1	1.1	1	1	1	1
[40 - 729] gi|321464420|gb|EFX75428.1| hypothetical protein DAPPUDRAFT_231244 [Daphnia pulex]	Contig_236335_2 (+1)	0.7693	0.6906	0.8478	1	1	1	1.2	1.3	1.2	1.1	1.1	1.1
[1 - 204] gi|321459389|gb|EFX70443.1| hypothetical protein DAPPUDRAFT_93478 [Daphnia pulex]	Contig_381340_1	0.9579	0.9919	1.1221	1.3	1.4	1.3	0.7	0.8	1	0.8	1	1.1
[7 - 231] gi|260816811|ref|XP_002603281.1| hypothetical protein BRAFLDRAFT_226338 [Branchiostoma floridae]	Contig_365918_1	0.6101	0.9665	0.7386	0.7	0.9	0.8	5.7	2.7	2.5	4.1	3.2	2.9
[241 - 2] (REVERSE SENSE) gi|242022324|ref|XP_002431590.1| laminin A chain, putative [Pediculus humanus corporis]	Contig_136572_3 (+1)	1.0834	1.0177	1.0682	1	1.1	1.1	1.2	1.1	1.2	1.1	1	1.2
[1391 - 3] (REVERSE SENSE) gi|157117728|ref|XP_001658908.1| arginyl-tRNA synthetase [Aedes aegypti]	Contig_194860_11 (+1)	0.9554	0.8639	0.7086	1.2	1.1	1.2	1.1	1.1	1.4	1.1	1	1.2
[653 - 3] (REVERSE SENSE) gi|260830037|ref|XP_002609968.1| hypothetical protein BRAFLDRAFT_85925 [Branchiostoma floridae]	Contig_305461_5	0.7715	1.0658	0.6337	1.3	1	1.1	0.9	1.1	1	1	1.1	1
[297 - 749] gi|121582324|ref|NP_001073566.1| cuticular protein analogous to peritrophins 3-B precursor [Tribolium castaneum]	Contig_381269_5	0.9284	0.9612	0.9819	1	0.9	0.9	0.7	0.8	0.8	0.7	0.6	0.7
[34 - 360] gi|307191741|gb|EFN75183.1| Protein NDRG3 [Harpegnathos saltator]	Contig_383842_1	1.1597	1.0263	1.1791	1	1	1.2	1.1	1	1.4	1.4	1.3	1.7
[202 - 2] (REVERSE SENSE) gi|321465733|gb|EFX76732.1| hypothetical protein DAPPUDRAFT_231182 [Daphnia pulex]	Contig_390021_1	0.8091	1.0394	1.0056	0.9	0.8	0.8	1.2	1.2	1.2	1.1	1.1	1.1
[35 - 169] gi|321470428|gb|EFX81404.1| hypothetical protein DAPPUDRAFT_50141 [Daphnia pulex]	Contig_236272_1 (+2)	1.0401	1.2054	0.7237	1	0.9	1	0.9	0.9	1.1	0.9	0.8	1
[134 - 3] (REVERSE SENSE) gi|91077066|ref|XP_969171.1| PREDICTED: similar to chaperonin [Tribolium castaneum]	Contig_221326_2	0.7883	0.7195	1.2997	1.4	1.2	1.2	2.2	2	1.8	1.9	1.8	1.7
[25 - 393] gi|170030690|ref|XP_001843221.1| filamin [Culex quinquefasciatus]	Contig_213806_2	0.8095	1.0011	1.0114	0.9	1	1	0.7	0.8	0.7	0.7	0.7	0.6
[218 - 3] (REVERSE SENSE) gi|241993488|ref|XP_002399452.1| receptor targeting protein Lin-7, putative [Ixodes scapularis]	Contig_176637_3 (+2)	0.9903	0.9448	0.9557	0.8	0.8	0.8	1.1	1.1	1.1	1	1	1
[64 - 447] gi|321471221|gb|EFX82194.1| hypothetical protein DAPPUDRAFT_230781 [Daphnia pulex]	Contig_333915_3 (+1)	0.8843	0.9128	1.0518	1.2	1.1	1.1	0.8	0.8	0.8	0.8	0.8	0.7
[20 - 154] gi|321460281|gb|EFX71325.1| hypothetical protein DAPPUDRAFT_308937 [Daphnia pulex]	Contig_330652_1 (+1)	No Values	0.6519	0.9892	0.9	1.1	0.9	0.6	0.6	0.6	0.5	0.6	0.6
[146 - 445] gi|374722920|gb|AEZ68611.1| adenine nucleotide translocase [Litopenaeus vannamei]	Contig_214242_2 (+2)	1.6851	0.9546	1.0705	1.1	1.2	1.2	0.7	0.9	0.8	0.9	1.1	1.1
[221 - 3] (REVERSE SENSE) gi|318087124|gb|ADV40154.1| putative ribosomal protein L4 [Latrodectus hesperus]	Contig_159056_2	0.803	0.8964	1.0418	1	1.1	1.1	0.8	0.9	0.9	0.8	0.9	0.8
[212 - 463] gi|91080871|ref|XP_972325.1| PREDICTED: similar to nidogen [Tribolium castaneum]	Contig_216442_1	1.0896	1.1344	0.8214	0.9	1	1	0.7	0.7	0.8	0.8	0.8	0.8
[66 - 371] gi|157126017|ref|XP_001654495.1| aldehyde oxidase [Aedes aegypti]	Contig_305971_1	1.1809	0.8084	3.5876	1	1.1	1.1	0.6	0.6	0.7	0.7	0.8	0.8
[124 - 210] gi|321477498|gb|EFX88457.1| hypothetical protein DAPPUDRAFT_42230 [Daphnia pulex]	Contig_320899_1	1.1329	0.9899	1.2638	0.9	0.9	0.9	0.6	0.5	0.5	0.6	0.5	0.5
[203 - 3] (REVERSE SENSE) gi|443293729|ref|ZP_21032823.1| Arginase/agmatinase/formiminoglutamase (modular protein) [Micromonospora lupini str. Lupac 08]	Contig_236557_3	1.1711	1.1639	0.7303	1.1	1.1	1	0.6	0.7	0.6	0.6	0.7	0.7
[185 - 3] (REVERSE SENSE) gi|225719212|gb|ACO15452.1| Transmembrane emp24 domain-containing protein 10 precursor [Caligus clemensi]	Contig_77263_2	0.7844	1.0068	0.9862	1	1.1	1	1.1	1.1	1.1	1	1.1	1
[61 - 855] gi|357622773|gb|EHJ74168.1| hypothetical protein KGM_07434 [Danaus plexippus]	Contig_16469_1	1.0567	1.3148	1.1527	1	0.9	1	0.6	0.6	0.7	0.6	0.6	0.6
[85 - 315] gi|57903680|gb|AAW58140.1| N-ethylmaleimide sensitive fusion protein [Helicoverpa armigera]	Contig_349792_2	1.0086	1.0194	1.0243	1	1	1	0.6	0.8	0.8	0.7	0.9	0.8
[231 - 1] (REVERSE SENSE) gi|321457974|gb|EFX69050.1| hypothetical protein DAPPUDRAFT_329527 [Daphnia pulex]	Contig_345974_2	1.1451	0.9507	2.0309	0.9	0.9	0.9	1.1	1.1	1.1	1.1	1.1	1
[261 - 1] (REVERSE SENSE) gi|321477777|gb|EFX88735.1| hypothetical protein DAPPUDRAFT_311062 [Daphnia pulex]	Contig_344529_2 (+1)	1.1186	0.5473	1.5117	0.9	0.8	0.8	0.7	1.1	0.9	0.7	0.9	0.8
[91 - 348] gi|427782709|gb|JAA56806.1| Putative translation initiation factor 3 subunit s8 protein [Rhipicephalus pulchellus]	Contig_153166_2	1.3343	1.1791	1.0059	1	1	0.9	0.7	0.8	0.6	0.7	0.8	0.6
[200 - 613] gi|242022752|ref|XP_002431802.1| C-terminal-binding protein, putative [Pediculus humanus corporis]	Contig_179608_1 (+1)	0.8519	0.9875	0.9866	1.3	1.3	1.3	0.7	0.7	0.6	0.7	0.8	0.7
[93 - 776] gi|340726966|ref|XP_003401822.1| PREDICTED: rap1 GTPase-GDP dissociation stimulator 1-B-like [Bombus terrestris]	Contig_216178_3 (+1)	0.8116	0.9319	0.9203	1	0.9	1	1	1	1	1	0.9	0.9
[4 - 282] gi|256070858|ref|XP_002571759.1| hypothetical protein [Schistosoma mansoni]	Contig_217053_1	1.3373	1.0745	0.8626	1.7	1.5	1.5	0.3	0.3	0.3	0.3	0.3	0.3
[84 - 467] gi|209363473|gb|ACF35639.1| peroxiredoxin 6 [Eriocheir sinensis]	Contig_238664_1	0.9658	0.9903	1.1886	0.9	1	0.9	1.2	1.3	1.3	1.3	1.3	1.5
[55 - 243] gi|61699144|gb|AAX53574.1| DEAD-box RNA helicase-like protein [Clistosaccus paguri]	Contig_24554_1	0.882	0.7895	0.9159	1.4	1.4	1.3	0.1	0.1	0.1	0.1	0.1	0.1
[204 - 1] (REVERSE SENSE) gi|328697856|ref|XP_001945646.2| PREDICTED: dihydrolipoyllysine-residue acetyltransferase component 1 of pyruvate dehydrogenase complex, mitochondrial-like [Acyrthosiphon pisum]	Contig_255038_3 (+1)	0.8289	1.1983	1.021	0.9	0.7	0.9	1.6	1.4	1.7	1.5	1.2	1.6
[299 - 24] (REVERSE SENSE) gi|312379616|gb|EFR25833.1| hypothetical protein AND_08477 [Anopheles darlingi]	Contig_255863_28 (+2)	1.0937	0.5223	1.3902	1.1	1.1	1.1	1.2	1	1	1.3	1	1.1
[221 - 3] (REVERSE SENSE) gi|443682290|gb|AGC97435.1| glycogen phosphorylase, partial [Cotesia vestalis]	Contig_281394_3	0.9394	1.1448	1.0998	1.1	1.1	1.1	0.6	0.6	0.6	0.6	0.7	0.7
[39 - 329] gi|390335038|ref|XP_003724058.1| PREDICTED: uncharacterized protein LOC100889358 isoform 2 [Strongylocentrotus purpuratus]	Contig_283934_1	1.4111	0.9077	0.9776	0.9	0.9	0.8	1.3	1.4	1.2	1.1	1.2	1.1
[449 - 3] (REVERSE SENSE) gi|332256608|ref|XP_003277409.1| PREDICTED: ES1 protein homolog, mitochondrial isoform 1 [Nomascus leucogenys]	Contig_284565_3 (+2)	0.8161	0.9007	0.9243	1.1	1.2	1.2	0.9	1	1	1	1.2	1.2
[352 - 2] (REVERSE SENSE) gi|189234531|ref|XP_967948.2| PREDICTED: similar to bumetanide sensitive NaK2Cl cotransporter isoform 1 [Tribolium castaneum]	Contig_299347_2	0.8453	0.9392	1.0552	1.3	1.2	1.2	0.6	0.6	0.6	0.6	0.7	0.6
[16 - 690] gi|321479130|gb|EFX90086.1| hypothetical protein DAPPUDRAFT_186952 [Daphnia pulex]	Contig_301480_1	0.7524	1.0469	1.0374	1	1	0.9	1.3	1.8	2	1.2	1.5	1.7
[34 - 390] gi|260828949|ref|XP_002609425.1| hypothetical protein BRAFLDRAFT_124632 [Branchiostoma floridae]	Contig_308125_4	1.2046	0.8136	0.9804	0.9	0.9	0.9	0.3	0.2	0.2	0.3	0.2	0.2
[391 - 2] (REVERSE SENSE) gi|270010741|gb|EFA07189.1| hypothetical protein TcasGA2_TC010195 [Tribolium castaneum]	Contig_331967_3 (+1)	1.2114	1.1531	1.1881	1.1	1.1	1.2	1.2	1.2	1.1	1.1	1.1	1.1
[22 - 186] gi|50513239|gb|AAT77811.1| calpain B [Gecarcinus lateralis]	Contig_33648_2 (+1)	0.7662	1.2005	1.1506	1.3	1.1	1.3	1.9	1.8	1.9	2.2	2.1	2.5
[94 - 240] gi|195571271|ref|XP_002103627.1| GD20526 [Drosophila simulans]	Contig_336527_2 (+1)	0.8401	1.1561	1.0383	0.9	1	1.1	0.9	1	1.1	0.9	1	1
[11 - 250] gi|350412535|ref|XP_003489681.1| PREDICTED: 26S proteasome non-ATPase regulatory subunit 2-like [Bombus impatiens]	Contig_339350_1	0.5823	1.2726	1.9714	1.2	1.2	1.1	0.7	0.8	0.8	0.8	1	0.9
[64 - 300] gi|340720126|ref|XP_003398494.1| PREDICTED: hypothetical protein LOC100642610 [Bombus terrestris]	Contig_376966_1	1.0582	1.0923	0.9049	0.9	0.9	1.1	1	1	1.2	1	1	1.3
[389 - 3] (REVERSE SENSE) gi|321459536|gb|EFX70588.1| hypothetical protein DAPPUDRAFT_309340 [Daphnia pulex]	Contig_378003_7	0.9529	0.9033	0.9127	1.2	1	1.1	0.6	0.7	0.6	0.7	0.6	0.6
[5 - 322] gi|291394184|ref|XP_002713641.1| PREDICTED: small nuclear ribonucleoprotein D1 polypeptide 16kDa-like [Oryctolagus cuniculus]	Contig_379904_2 (+1)	0.8608	1.0412	0.8423	1	1	0.8	1.2	1.2	1.1	1.1	1.1	1.1
[4 - 387] gi|328718995|ref|XP_001946697.2| PREDICTED: ATP-dependent zinc metalloprotease YME1 homolog [Acyrthosiphon pisum]	Contig_380992_1	0.7227	1.1911	0.9787	0.8	1	1	0.7	0.7	0.7	0.6	0.6	0.6
[200 - 3] (REVERSE SENSE) gi|321465176|gb|EFX76179.1| hypothetical protein DAPPUDRAFT_322610 [Daphnia pulex]	Contig_382584_2	0.8068	1.0588	1.3405	0.8	0.9	0.9	0.8	0.9	1	0.7	0.8	0.9
[364 - 2] (REVERSE SENSE) gi|383851709|ref|XP_003701374.1| PREDICTED: protein extra bases-like [Megachile rotundata]	Contig_385765_5	0.8242	0.9453	0.9054	1.1	1.1	1.1	1.1	1.2	1.2	1.2	1.2	1.2
[75 - 407] gi|348535704|ref|XP_003455339.1| PREDICTED: glycine dehydrogenase [decarboxylating], mitochondrial-like isoform 2 [Oreochromis niloticus]	Contig_50427_2	0.9532	0.8139	1.061	0.9	1	1	0.4	0.5	0.4	0.4	0.5	0.4
[524 - 3] (REVERSE SENSE) gi|321460412|gb|EFX71454.1| hypothetical protein DAPPUDRAFT_308807 [Daphnia pulex]	Contig_52974_3 (+1)	0.7382	1.0867	0.8871	1.1	1.3	1.3	0.9	1.1	1.1	0.8	1	0.9
[272 - 3] (REVERSE SENSE) gi|344309898|ref|XP_003423611.1| PREDICTED: hypothetical protein LOC100654961 [Loxodonta africana]	Contig_5922_5	1.1908	0.8742	1.0844	1.1	1.1	1.1	0.6	0.7	0.6	0.6	0.6	0.6
[139 - 372] gi|321461230|gb|EFX72264.1| hypothetical protein DAPPUDRAFT_189030 [Daphnia pulex]	Contig_85921_2	0.5849	0.8469	0.8582	0.9	1	1	1.1	1.1	1	1.1	1.1	1.1
[51 - 188] gi|242007933|ref|XP_002424769.1| conserved hypothetical protein [Pediculus humanus corporis]	Contig_378773_1	0.8377	1.0544	1.0286	1	1.1	1.1	1	0.9	1.1	1	0.9	1.1
[89 - 292] gi|321459317|gb|EFX70372.1| hypothetical protein DAPPUDRAFT_328137 [Daphnia pulex]	Contig_281566_1	1.1007	1.1355	0.9573	1	0.9	1	0.6	0.6	0.7	0.5	0.5	0.6
[85 - 345] gi|157111727|ref|XP_001651703.1| hypothetical protein AaeL_AAEL005928 [Aedes aegypti]	Contig_280426_2 (+2)	0.9267	1.0363	1.4281	1.1	1	1.1	1.9	1.6	1.6	2	1.8	1.8
[50 - 673] gi|427796077|gb|JAA63490.1| Putative protein phosphatase 1a, partial [Rhipicephalus pulchellus]	Contig_127405_3 (+1)	1.0023	0.9052	0.9783	0.9	0.9	0.9	1.3	1.3	1.2	1.1	1.1	1.1
[205 - 2] (REVERSE SENSE) gi|321457848|gb|EFX68926.1| hypothetical protein DAPPUDRAFT_329602 [Daphnia pulex]	Contig_276257_2	0.9548	1.3632	0.9644	0.8	1	0.9	0.5	0.6	0.6	0.6	0.6	0.5
[497 - 3] (REVERSE SENSE) gi|195129824|ref|XP_002009354.1| GI15278 [Drosophila mojavensis]	Contig_307762_9 (+1)	0.8494	1.2356	0.81	0.7	0.7	0.8	5.5	5	5.2	4.9	4.3	4.6
[25 - 333] gi|270002003|gb|EEZ98450.1| hypothetical protein TcasGA2_TC000940 [Tribolium castaneum]	Contig_379203_2	0.9655	0.8009	0.9232	0.8	0.9	0.8	1.6	2.3	2.1	1.5	2.5	2.1
[141 - 509] gi|260821005|ref|XP_002605824.1| hypothetical protein BRAFLDRAFT_123800 [Branchiostoma floridae]	Contig_177706_2 (+1)	0.8949	0.8686	1.1345	0.8	1.1	1	0.6	0.8	0.8	0.7	0.7	0.7
[515 - 3] (REVERSE SENSE) gi|405953954|gb|EKC21514.1| Pleckstrin-like protein domain-containing family A member 8 [Crassostrea gigas]	Contig_313933_7	0.5855	1.0656	1.2497	0.9	1	1.1	1.2	0.9	0.9	1	0.8	0.8
[42 - 431] gi|363739435|ref|XP_003642170.1| PREDICTED: 40S ribosomal protein S15a isoform X2 [Gallus gallus]	Contig_154218_3	0.9415	0.9777	0.7829	1.1	1.1	1.2	1.1	1.2	1.1	1.3	1.3	1.4
[15 - 248] gi|393907038|gb|EJD74494.1| guanine nucleotide-binding protein subunit beta-1 [Loa loa]	Contig_138217_1 (+2)	1.2026	0.9274	1.0966	1.1	1	1	0.7	0.7	0.7	0.8	0.7	0.7
[40 - 429] gi|334327476|ref|XP_001379073.2| PREDICTED: clathrin heavy chain 1-like [Monodelphis domestica]	Contig_378007_1	0.9265	0.9282	0.8898	1.2	1.1	1.3	0.7	0.8	0.8	0.8	0.8	0.8
[60 - 653] gi|156615360|ref|XP_001647547.1| predicted protein [Nematostella vectensis]	Contig_276416_4	1.4987	0.9364	0.9306	0.9	0.9	1	2	1.2	1.4	2.1	1.2	1.4
[218 - 586] gi|195125411|ref|XP_002007172.1| GI12529 [Drosophila mojavensis]	Contig_284993_1	0.8576	1.0207	0.9376	0.9	1	1	1	0.8	0.9	0.9	0.8	0.8
[74 - 457] gi|332018327|gb|EGI58932.1| Hrp65 protein [Acromyrmex echinatior]	Contig_352173_2	1.0935	1.301	0.7948	0.9	1.1	1.1	0.8	0.8	0.7	0.7	0.8	0.7
