# Supplementary material for: Transcriptome and proteome dynamics in larvae of the barnacle Balanus Amphitrite from the Red Sea
Source: BMC Genomics. 2015 Dec 15;16:1063. doi: 10.1186/s12864-015-2262-1 (PMC4678614; doi:10.1186/s12864-015-2262-1)
Supplement: Additional file 6: Table S9. — Up-regulated proteins involved in the stress response and osmoregulation in newly released nauplii larvae of Red Sea B. amphitrite. Hits were based on the number of unique peptides identified, the spectrum count and sequence coverage. (XLSX 24 kb) [file 12864_2015_2262_MOESM6_ESM.xlsx]

## Sheet: Sheet1
													iTRAQ values-Replicates 1-3										iTRAQ values-Replicate 4-6
Additional file 6: Table S9. List of up-regulated proteins involved in stress response and osmoregulation in newly released nuplear larvae of Red Sea B. amphitrite. Hits are considered based on the number of unique peptides identified, spectrum count, and sequence coverage
gi.no.	gen gank acc.no.	accession no.	protein name	unique peptides	peptide Seq	peptide sequence	spectrum no.	mean seq coverage(%)	114-HKR1	114-HKR2	114-HKR3	AVG	SD	116-RSR1	116-RSR2	116-RSR3	AVG	SD	115-HKR4	115-HKR5	115-HKR6	AVG	SD	117-RSR4	117-RSR5	117-RSR6	AVG	SD
			stress response/energy/defense
gi|29468050	AAN74984.1	Contig_348386_5	70kDa heat shock protein	3	TTPSYVAFTDTER,TTPSYVAFTDTERLIGDAAK,VEIIANDQGNR	TTPSYVAFTDTER,TTPSYVAFTDTERLIGDAAK,VEIIANDQGNR	4	28	1	1	1	1	0	NA	2.5	1.7	2.1	0.565685	NA	0.9	0.9	0.9	0	NA	2.2	1.5	1.85	0.494975
gi|193596448	XP_001951792.1	Contig_284615_1	heat shock 70 kDa protein 4L	2	ATFEEMAAPLLTAVGAALRR,GLIEQVFGHSPSTTLNQDEAVAR	ATFEEMAAPLLTAVGAALRR,GLIEQVFGHSPSTTLNQDEAVAR	3	31	0.9	0.8	0.8	0.833333	0.057735	2.4	NA	2.4	2.4	0	0.7	1.4	0.5	0.866667	0.472582	2.5	2	2.5	2.33333	0.288675
gi|91077066	XP_969171.1	Contig_221326_2	chaperonin	1	ISDDELILIK,ISDDELILIKGPAVR	ISDDELILIK,ISDDELILIKGPAVR	1	34	1	1	1	1	0	2.2	2	1.8	2	0.2	1.4	1.2	1.2	1.26667	0.11547	1.9	1.8	1.7	1.8	0.1
gi|355676392	AER95784.1	Contig_112034_2 (+1)	chaperonin containing TCP1, subunit 4, partial	2	CSEILTDMATPVDLSDRESLLK,SASTSLNSK,GIHPTAISESFLR	CSEILTDMATPVDLSDRESLLK,SASTSLNSK,GIHPTAISESFLR	2	30	1	1	1	1	0	1.6	1.6	1.6	1.6	2.71948e-16	0.9	1	1	0.966667	0.057735	1.5	1.6	1.6	1.56667	0.057735
gi|207367176	BAG72108.1	Contig_333804_5	chaperonin eta subunit	3	EGTDTSQGKPQLISNINACCAVVDAVR,LLNVVHPAAK,QVKPYVEEGVHPQIIIR	EGTDTSQGKPQLISNINACCAVVDAVR,LLNVVHPAAK,QVKPYVEEGVHPQIIIR	3	29	1	1	1	1	0	1.8	1.5	2	1.76667	0.251661	0.9	0.9	1.4	1.06667	0.288675	1.6	1.4	2	1.66667	0.305505
gi|449665609	XP_004206182.1	Contig_216349_6 (+2)	major egg antigen-like	8	EGQLVLEAPPVGSK,FTLPPGVNPDLLK,GPQQEQQQQVK,KFTLPPGVNPDLLK,LALDATGYKPEEVSVK,LPDNVDASALSSR,VRLPDNVDASALSSR	EGQLVLEAPPVGSK,FTLPPGVNPDLLK,GPQQEQQQQVK,KFTLPPGVNPDLLK,LALDATGYKPEEVSVK,LPDNVDASALSSR,VRLPDNVDASALSSR	8	28	1.1	1.1	1.1	1.1	0	2.4	2	2	2.13333	0.23094	0.8	0.9	0.9	0.866667	0.057735	2.6	2.1	2.3	2.33333	0.251661
gi|345494544	XP_001606473.2	Contig_235958_8	T-complex protein 1 subunit zeta-like isoform 1	2	AIKNAIDDGSVVPGAGAFEVAAHAALMK,NAIDDGSVVPGAGAFEVAAHAALMK	AIKNAIDDGSVVPGAGAFEVAAHAALMK,NAIDDGSVVPGAGAFEVAAHAALMK	3	20	1	1	1	1	0	1.9	1.7	1.8	1.8	0.1	0.9	0.9	0.7	0.833333	0.11547	2	1.8	1.7	1.83333	0.152753
gi|7262497	BAA92814.1	Contig_379389_7	annexin IX-A	2	SELDLGDIKEK,TLDHSIESETSGPYKDALLLLVR	SELDLGDIKEK,TLDHSIESETSGPYKDALLLLVR	3	30	0.8	0.8	0.8	0.8	1.35974e-16	NA	2.3	2.5	2.4	0.141421	0.5	0.5	NA	0.5	0	NA	2.4	2.6	2.5	0.141421
gi|189339121	BAG41813.1	Contig_149743_6	cyclophilin A	4	HTGPGILSMANAGPNTNGSQFFLCTVK,VIPNFMCQGGDFTK,VIPNFMCQGGDFTKHNGTGGK,IVMELRSDVVPK	HTGPGILSMANAGPNTNGSQFFLCTVK,VIPNFMCQGGDFTK,VIPNFMCQGGDFTKHNGTGGK,IVMELRSDVVPK	5	44	0.9	0.9	0.9	0.9	0	1.8	2	2.3	2.03333	0.251661	0.7	0.9	NA	0.8	0.141421	1.7	1.8	NA	1.75	0.0707107
gi|345321311	XP_001521816.2	Contig_331314_1 (+2)	collagen alpha-3(IV) chain-like, partial	1	LWDGFSLLHVTGNSK	LWDGFSLLHVTGNSK	1	13	1	1	1	1	0	2	2.3	NA	2.15	0.212132	0.8	0.7	NA	0.75	0.0707107	2.3	2.3	NA	2.3	0
gi|167676448	ABZ91537.1	Contig_11340_21	vitellogenin	3	LIDDISSNKVDLNR,LVAQYPEKVR,SAPQLSTYLPGAPVK	LIDDISSNKVDLNR,LVAQYPEKVR,SAPQLSTYLPGAPVK	4	9	0.8	0.8	0.8	0.8	1.35974e-16	NA	3.1	3.1	3.1	0	NA	0.4	0.6	0.5	0.141421	NA	3.6	3.6	3.6	0
gi|291243037	XP_002741413.1	Contig_9957_2	Vitellogenin structural genes (yolk protein genes) family member (vit-1)-like	3	KSFSLPYSPVQQYQQELSK,SFSLPYSPVQQYQQELSK,SIAQMFQLDMQK	KSFSLPYSPVQQYQQELSK,SFSLPYSPVQQYQQELSK,SIAQMFQLDMQK	3	12	1	1	1	1	0	1.6	1.8	1.6	1.66667	0.11547	NA	0.7	0.8	0.75	0.0707107	NA	1.7	1.7	1.7	0
			Osmoregulation
gi|365919327	AEX07319.1	Contig_136693_6	Na+/K+-ATPase alpha subunit	6	DVNGDASEAALLK,KVCEIPFNSTNK,NLAFFSTNAVEGTCK,NLEAVETLGSTSTICSDKTGTLTQNR,VCEIPFNSTNK	DVNGDASEAALLK,KVCEIPFNSTNK,NLAFFSTNAVEGTCK,NLEAVETLGSTSTICSDKTGTLTQNR,VCEIPFNSTNK	7	21	NA	1	1	1	0	NA	1.8	1.5	1.65	0.212132	NA	0.9	1	0.95	0.0707107	NA	2.3	1.6	1.95	0.494975
gi|291866	AAA35578	Contig_356633_2	ATPase	2	IKADFEALHEEMQQAFR,ADFEALHEEMQQAFR	IKADFEALHEEMQQAFR,ADFEALHEEMQQAFR	2	50	1	1	1	1	0	2	1.8	1.9	1.9	0.1	0.8	0.8	0.8	0.8	1.35974e-16	1.9	1.6	1.7	1.73333	0.152753
gi|397492349	XP_003817086.1	Contig_110200_6	sodium-dependent phosphate transport protein 2C	3	ALTVPELTQQMFDAK,ISEQFTAMFR,LHFFMPGFAPLTAR	ALTVPELTQQMFDAK,ISEQFTAMFR,LHFFMPGFAPLTAR	1	60	1	1	1	1	0	NA	4.3	4.4	4.35	0.0707107	NA	0.6	0.6	0.6	0	NA	4.4	4.5	4.45	0.0707107
gi|328711126	XP_003244453.1	Contig_333233_4	v-type proton ATPase 116 kDa subunit a isoform 1-like	2	NFLELTELK,NFLELTELKHILQK	NFLELTELK,NFLELTELKHILQK	2	12	1	1	1	1	0	2.5	2.7	2.8	2.66667	0.152753	0.9	0.9	1.1	0.966667	0.11547	2.8	3.3	3.1	3.06667	0.251661
gi|401327	P31401.1	Contig_358029_1	V-type proton ATPase subunit B	2	FGEIVNLTLGDGTDRQGQVLEVSGSK, QGQVLEVSGSK	FGEIVNLTLGDGTDRQGQVLEVSGSK, QGQVLEVSGSK	6	64	0.8	0.8	0.8	0.8	1.35974e-16	NA	2.2	2.2	2.2	0	0.6	0.7	0.6	0.633333	0.057735	2.3	2.1	2	2.13333	0.152753
gi|298108443	ADI56517.1	Contig_263296_2	voltage-dependent anion channel 2-like protein	2	DLTVHTAVLDGQQFSGSVFSK,SNFALGFTAK	DLTVHTAVLDGQQFSGSVFSK,SNFALGFTAK	2	62	1	1	1	1	0	1.8	1.5	1.8	1.7	0.173205	1.1	0.9	1.1	1.03333	0.11547	2	1.6	2	1.86667	0.23094
gi|432878332	XP_004073305.1	Contig_259151_2	neuronal acetylcholine receptor subunit non-alpha-3-like	1	VNPGNIWSPDLAVYDRLPVTAK	VNPGNIWSPDLAVYDRLPVTAK	1	17	1	1	1	1	0	4	3.7	3.9	3.86667	0.152753	1.1	0.8	0.8	0.9	0.173205	4	4	3.7	3.9	0.173205
gi|308321240	ADO27772.1	Contig_30169_8 (+1)	carbonic anhydrase	1	YAAELHLVHYNKK	YAAELHLVHYNKK	2	5	1	1	1	1	0	2.3	2.5	NA	2.4	0.141421	0.6	0.6	NA	0.6	0	2.4	2.4	NA	2.4	0
gi|406817026	AFS60116.1	Contig_324487_3	selenoprotein M	1	AVPGAAPEAVLLNKLDQVVER	AVPGAAPEAVLLNKLDQVVER	1	28	1	1	1	1	0	NA	3.6	5.2	4.4	1.13137	NA	0.3	0.4	0.35	0.0707107	NA	3.7	5.4	4.55	1.20208
			muscle contraction
gi|321475548	EFX86510.1	Contig_142581_8	myosin essential light chain	1	LYDKSENGTMMAAELSHVLLSLGER	LYDKSENGTMMAAELSHVLLSLGER	1	16	1	1	1	1	0	2.1	2.4	2.3	2.26667	0.152753	0.6	0.9	0.7	0.733333	0.152753	2	2.4	2.3	2.23333	0.208167
gi|242009020	XP_002425291.1	Contig_233725_2	paramyosin, putative	1	SIESEIAQVWR	SIESEIAQVWR	1	9	1	1	1	1	0	0.4	NA	0.3	0.35	0.0707107	1	NA	0.8	0.9	0.141421	0.4	NA	0.3	0.35	0.0707107
gi|242023873	XP_002432355.1	Contig_385389_2 (+1)	paramyosin, long form, putative	1	DKGDLSVSLIQLR,ERLEEAESGVDGQIEINK,QLQDDLESEREIR	DKGDLSVSLIQLR,ERLEEAESGVDGQIEINK,QLQDDLESEREIR	1	32	1	1	1	1	0	0.3	0.2	0.3	0.266667	0.057735	1.4	1.5	1.3	1.4	0.1	0.3	0.2	0.2	0.233333	0.057735
gi|332016542	EGI57423.1	Contig_295447_2	titin	1	EAPVFVTKPEPVTVNEGDWAR	EAPVFVTKPEPVTVNEGDWAR	1	8	1	1	1	1	0	2.5	3	3.3	2.93333	0.404145	0.9	1.1	0.9	0.966667	0.11547	2.4	2.8	3.2	2.8	0.4
gi|50513239	AAT77811.1	Contig_33648_2 (+1)	calpain B	1	YGDKDGNVAFDDFMACAVK	YGDKDGNVAFDDFMACAVK	1	35	1	1	1	1	0	1.9	1.8	1.9	1.86667	0.057735	1.3	1.1	1.3	1.23333	0.11547	2.2	2.1	2.5	2.26667	0.208167
			development/morphogenesis
gi|318087092	ADV40137.1	Contig_350939_3	actin 5C	2	AGFAGDDAPR,DSYVGDEAQSK	AGFAGDDAPR,DSYVGDEAQSK	1	60	1	1	1	1	0	NA	3.6	3.6	3.6	0	NA	0.6	0.5	0.55	0.0707107	NA	2.9	3.1	3	0.141421
gi|380025506	XP_003696514.1	Contig_286277_1	actin, indirect flight muscle-like isoform 2	2	ATAAASTSLEK,CPEALFQPSF	ATAAASTSLEK,CPEALFQPSF	2	96	1	1	1	1	0	0.5	0.5	0.4	0.466667	0.057735	0.8	1	0.9	0.9	0.1	0.4	0.4	0.3	0.366667	0.057735
gi|380025506	XP_003696514.1	Contig_103842_3	actin, indirect flight muscle-like isoform 2	3	DLTDYLMK,DLTDYLMKILTER,GYSFTTTAER	DLTDYLMK,DLTDYLMKILTER,GYSFTTTAER	6	62		0.9	0.9	0.9	0	NA	1.9	2.1	2	0.141421	NA	0.8	0.8	0.8	0	NA	1.6	1.8	1.7	0.141421
gi|225711954	ACO11823.1	Contig_368856_3	Actin, muscle	3	EITALAPSTIK,GYSFTTTAER,IIAPPERK	EITALAPSTIK,GYSFTTTAER,IIAPPERK	6	26	1.1	1.1	1.1	1.1	0	2.1	1.9	1.6	1.86667	0.251661	1	0.9	1	0.966667	0.057735	1.8	1.8	1.5	1.7	0.173205
gi|77735360	NP_001029376.1	Contig_358955_6	tubulin alpha-1C chain	2	EDAANNYAR,EDLAALEK	EDAANNYAR,EDLAALEK	2	15	1	1	1	1	0	NA	3.2	2.1	2.65	0.777817	NA	0.8	1	0.9	0.141421	NA	3.6	2.5	3.05	0.777817
gi|327271477	XP_003220514.1	Contig_322186_3	tubulin alpha-1C chain-like	2	AVCMLSNTTAIAEAWAR,DVNAAIAAIK,GDVVPKDVNAAIAAIK,TIQFVDWCPTGFK,VGINYQPPTVVPGGDLAK	AVCMLSNTTAIAEAWAR,DVNAAIAAIK,GDVVPKDVNAAIAAIK,TIQFVDWCPTGFK,VGINYQPPTVVPGGDLAK	2	67	1	1	1	1	0	1.4	1.7	1.6	1.56667	0.152753	0.8	0.9	0.8	0.833333	0.057735	1.3	1.6	1.4	1.43333	0.152753
gi|194043861	XP_001928233.1	Contig_258099_4 (+1)	tubulin alpha-1D chain	1	IHFPLATYAPVISAEK	IHFPLATYAPVISAEK	1	22	1	1	1	1	0	3.8	3.4	3	3.4	0.4	0.8	0.8	0.8	0.8	1.35974e-16	4.3	4.1	3.5	3.96667	0.416333
gi|110768448	XP_624843.2	Contig_161549_1 (+1)	filamin-B-like	2	VSVNQLPDAGVQVDKPIVFTVDR,FNDSHIPESPYK	VSVNQLPDAGVQVDKPIVFTVDR,FNDSHIPESPYK	2	26	0.8	0.8	0.8	0.8	1.35974e-16	1.8	1.7	2.1	1.86667	0.208167	0.9	0.8	0.7	0.8	0.1	1.7	1.7	2.1	1.83333	0.23094
			cellular metabolism
gi|260908542	ACX53990.1	Contig_291866_1 (+3)	ubiquinol-cytochrome c reductase complex	1	GLGFGNLHK	GLGFGNLHK	1	13	1	1	1	1	0	1.6	1.9	1.8	1.76667	0.152753	0.7	0.9	0.8	0.8	0.1	1.4	1.7	1.5	1.53333	0.152753
gi|270002891	EEZ99338.1	Contig_333062_1	cytochrome P450 6BQ13	1	SFILSPEGQKLPLLVVPR	SFILSPEGQKLPLLVVPR	1	8	1	1	1	1	0	3.3	3.8	3.9	3.66667	0.321455	0.9	0.7	0.6	0.733333	0.152753	3	3.5	3.6	3.36667	0.321455
gi|91094071	XP_970215.1	Contig_359961_2	cytochrome P450 CYP6BK17	1	KVPLLAVPR	KVPLLAVPR	1	2	NA	1	1	1	0	NA	3.3	2.5	2.9	0.565685	NA	0.7	0.9	0.8	0.141421	NA	3.1	2.4	2.75	0.494975
gi|432920353	XP_004079962.1	Contig_302118_1 (+1)	dehydrogenase/reductase SDR family member 4-like	2	ALIGVSDLFAKECAPK,VNAVAPGFIDTSFSSVLVSNDSIRK	ALIGVSDLFAKECAPK,VNAVAPGFIDTSFSSVLVSNDSIRK	2	44	0.9	0.9	0.9	0.9	0	2.9	2.8	2.4	2.7	0.264575	0.8	0.6	NA	0.7	0.141421	2.4	2.4	NA	2.4	0
gi|365864227	ZP_09403919.1	Contig_328617_1	putative short chain oxidoreductase	2	GALAPDHFFSYR,VVNISSLLGSIGVCKER	GALAPDHFFSYR,VVNISSLLGSIGVCKER	2	25	1	1	1	1	0		1.5	1.8	1.65	0.212132	0.7	NA	0.7	0.7	0	2.1	NA	1.6	1.85	0.353553
gi|326916129	XP_003204363.1	Contig_272396_1	reticulon-4-interacting protein 1, mitochondrial-like, partial	1	VVPFELVPDAFAQLQGGHSR	VVPFELVPDAFAQLQGGHSR	1	26	1	1	1	1	0	4.1	3.6	3.5	3.73333	0.321455	1.1	NA	0.9	1	0.141421	3.7		3.4	3.55	0.212132
gi|149917344	ZP_01905843.1	Contig_388126_2	oxidoreductase, short chain dehydrogenase/reductase family protein	1	KFDLMHTINTR	KFDLMHTINTR	1	13	NA	1	1	1	0	NA	2.1	2.1	2.1	0	NA	0.7	0.8	0.75	0.0707107	NA	2	2	2	0
gi|383851707	XP_003701373.1	Contig_142763_2	trans-1,2-dihydrobenzene-1,2-diol dehydrogenase	1	GLKESPLMSLYDTIR	GLKESPLMSLYDTIR	1	7	1	1	1	1	0	1.8	1.8	1.8	1.8	0	0.9	0.8	0.8	0.833333	0.057735	1.5	1.5	1.7	1.56667	0.11547
			signaling pathways
gi|91091114	XP_966512.1	Contig_40595_3	GTP-binding nuclear protein Ran isoform 1	6	CVLLGDGGTGK,GAIRFNVWDTAGQEK,HLTGEFEKK,SNYNFEKPFLWLAR, YVATLGVEVHPLVFHTNR, CVLLGDGGTGK	CVLLGDGGTGK,GAIRFNVWDTAGQEK,HLTGEFEKK,SNYNFEKPFLWLAR, YVATLGVEVHPLVFHTNR, CVLLGDGGTGK	6	37	NA	1	1	1	0	NA	2.8	3.5	3.15	0.494975	NA	0.9	1	0.95	0.0707107	NA	3.4	4.3	3.85	0.636396
gi|242024491	XP_002432661.1	Contig_92938_6	GTP-binding protein SAR1B, putative	1	SDLPGRPLELFMCSVLKR	SDLPGRPLELFMCSVLKR	1	75	1	1	1	1	0	4.8	5.2	4.2	4.73333	0.503322	0.5	0.5	0.4	0.466667	0.057735	3.7	4.2	3.5	3.8	0.360555
gi|193636669	XP_001945117.1	Contig_198588_2	guanine nucleotide-binding protein G(i) subunit alpha-like	1	LLLLGAGESGK	LLLLGAGESGK	1	6	1	1	1	1	0	1.7	2	1.9	1.86667	0.152753	1	1	1	1	0	1.8	2.1	2.1	2	0.173205
gi|114052707	NP_001040272.1	Contig_194501_4	receptor for activated protein kinase C RACK 1 isoform 2	3	DKSLIMWK,GVLEGHNGWVTQIASNPK,GVLEGHNGWVTQIASNPKYPDMILSSSR,LQGHSHFITDVVMSSDGNYALSGSWDK	DKSLIMWK,GVLEGHNGWVTQIASNPK,GVLEGHNGWVTQIASNPKYPDMILSSSR,LQGHSHFITDVVMSSDGNYALSGSWDK	3	41	1	1	1	1	0	1.7	1.4	1.5	1.53333	0.152753	0.8	0.9	0.9	0.866667	0.057735	1.7	1.4	1.4	1.5	0.173205
gi|112984532	NP_001037203.1	Contig_238662_1 (+1)	innexin 2	3	KSQIGDWFLLYQLGK,LAPPEQIETIAR,KSQIGDWFLLYQLGK	KSQIGDWFLLYQLGK,LAPPEQIETIAR,KSQIGDWFLLYQLGK	3	23	0.9	0.9	0.9	0.9	0	NA	2.3	1.8	2.05	0.353553	0.9	NA	1.1	1	0.141421	1.4	NA	1.9	1.65	0.353553
gi|350408663	XP_003488474.1	Contig_362217_1	epidermal growth factor receptor substrate 15-like 1-like	1	ELDTLSATLKQLEGQK	ELDTLSATLKQLEGQK	1	19	1	1	1	1	0	1.9	1.5	1.5	1.63333	0.23094	0.7	NA	0.6	0.65	0.0707107	1.7	NA	1.4	1.55	0.212132
				mean 2.1			mean 2.41	mean 30
