# Supplementary material for: Transcriptome and proteome dynamics in larvae of the barnacle Balanus Amphitrite from the Red Sea
Source: BMC Genomics. 2015 Dec 15;16:1063. doi: 10.1186/s12864-015-2262-1 (PMC4678614; doi:10.1186/s12864-015-2262-1)
Supplement: Additional file 7: Table S10. — Down-regulated proteins involved in homeostasis and energy metabolism in newly released nauplii larvae of Red Sea B. amphitrite. Hits were based on the number of unique peptides identified, the spectrum count and sequence coverage. (XLSX 31 kb) [file 12864_2015_2262_MOESM7_ESM.xlsx]

## Sheet: Sheet1
												iTRAQ values-Replicates 1-3										iTRAQ values-Replicate 4-6									Differential expression represented in fold change									Corresponding mean error values( STDEV)
Additional file 7-Table S10. List of down-regulated proteins involved in homeostasis and energy metabolism in newly released nuplear larvae of Red Sea B. amphitrite. Hits are considered based on the number of unique peptides identified, spectrum count, and sequence coverage																													114	116	116/114	115	117	117/115	116/114	116/114 +117/115	116/114 +117/115		114	115	115+114	116	117	116+117
gi.no.	gen bank acc.no.	accession number	protein name	unique peptides	peptide sequence	spectrum no.	mean seq coverage(%)	114-HKR1	114-HKR2	114-HKR3	AVG	SD	116-RSR1	116-RSR2	116-RSR3	AVG	SD	115-HKR4	115-HKR5	115-HKR6	AVG	SD	117-RSR4	117-RSR5	117-RSR6	AVG	SD		Avg.HK R1-R3	Avg.RS R1-R3	Fold change R1-R3	Avg.HK R4-R6	Avg.RS R4-R6	Fold Change R4-R6	Fold Change R1-R3	Avg.fold change R1-R6	Avg.STDEV		Avg.HK R1-R3	Avg.HK R4-R6	Avg.HKR1-R6	Avg.RS R1-R3	Avg.RS R4-R6	Avg.RSR1-R6
			detoxification/homeostasis
gi|430804024	AGA83299.1	Contig_143917_1	glutamine synthetase	1	MGDDLWMGR,DVVESHYR	2	6	1	1	1	1	0	0.5	0.5	0.5	0.5	0	1.2	1	1.1	1.1	0.1	0.5	0.5	0.5	0.5	0		1	0.5	2	1.1	0.5	2.2	2	2.1	0.141421		0	0.1	0.05	0	0	0
gi|405976261	EKC40774.1	Contig_381680_1	glutaredoxin	1	SVNYAGIK,MTEDDNQGALNSGETAGCPPLPAGELAENLRK	1	15	1	1	1	1	0		0.7	0.7	0.7	0	1	1.2	1.2	1.13333	0.11547	NA	0.8	0.7	0.75	0.0707107
gi|321470658	EFX81633.1	Contig_352718_6	glutathione S-transferase	2	ALGLEYELK,YAPDSDLYPKDPEAR,TPEYLEKNPQHTVPLLEDGDLYLAESR	2	18	1	1	1	1	0	0.4	0.5	0.5	0.466667	0.057735	1.2	1.1	1.1	1.13333	0.057735	0.4	0.5	0.6	0.5	0.1		1	0.466667	2.23	1.13333	0.5	2.26	2.23	2.245	0.0212132		0	0.057735	0.0288675	0.057735	0.1	0.0788675
gi|169234678	NP_001108460.1	Contig_176458_3	glutathione S-transferase epsilon 4	4	GIVFPVLFNK,NKPKLDENLDLLETFLGR,SQNVAGEK,LHFDSGLFSSIR	4	44	1	1	1	1	0	0.4	0.5	0.5	0.466667	0.057735	1.2	1.1	1.1	1.13333	0.057735	0.4	0.5	0.6	0.5	0.1		1	0.466667	2.23	1.13333	0.5	2.26	2.23	2.245	0.0212132		0	0.057735	0.0288675	0.057735	0.1	0.0788675
gi|73959317	XP_537038.2	Contig_68758_2	glutathione S-transferase Mu 1 isoform 1	2	FIAWPINGK,LLDDYLGPR	2	9	1	1	1	1	0	0.6	0.6	0.6	0.6	0	1.3	1.3	1.2	1.26667	0.057735	0.7	0.7	0.7	0.7	1.35974e-16		1	0.6	1.66	1.26667	0.7	1.8	1.66	1.73	0.0989949		0	0.057735	0.0288675	0	1.35974e-16	6.7987e-17
gi|380018750	XP_003693286.1	Contig_382037_1	aldehyde oxidase 2-like	1	ANFAVGNPK	1	6	NA	1	1	1	0	NA	0.5	0.4	0.45	0.0707107	NA	1.4	1.4	1.4	0	NA	0.5	0.5	0.5	0		1	0.45	2.22	1.4	0.5	2.8	2.22	2.51	0.410122		0	0	0	0.0707107	0	0.0353553
gi|357622140	EHJ73729.1	Contig_382498_5	putative alcohol dehydrogenase	1	SDQLQEGQR	1	4	1	1	NA	1	0	0.6	0.6	NA	0.6	0	1.2	1.2	NA	1.2	0	0.7	0.6	NA	0.65	0.0707107		1	0.6	1.66	1.2	0.65	1.84	1.66	1.75	0.127279		0	0	0	0	0.0707107	0.0353553
gi|332271601	AEE36486.1	Contig_326926_1 (+1)	protein disulfide isomerase 2	6	DATANELEHTK,ETNEVVDYNGER,IQSFPTIK,KETNEVVDYNGER,MDATANELEHTK,MDATANELEHTKIQSFPTIK	10	47	1	1	1	1	0	0.6	0.6	0.7	0.633333	0.057735	1.1	1	1	1.03333	0.057735	0.6	0.6	0.7	0.633333	0.057735		1	0.633333	1.57	1.03333	0.633333	1.63	1.57	1.6	0.0424264		0	0.057735	0.0288675	0.057735	0.057735	0.057735
gi|390196251	AFL70280.1	Contig_281344_8 (+1)	protein disulfide-isomerase A6	1	SAQGLTEAGLR	1	8	NA	1	1	1	0	NA	0.7	0.6	0.65	0.0707107	NA	1	1	1	0	NA	0.6	0.6	0.6	0		1	0.65	1.53	1	0.6	1.6	1.53	1.565	0.0494975		0	0	0	0.0707107	0	0.0353553
			transport																																	1.94929	0.110107
gi|242023054	XP_002431951.1	Contig_15248_12	dynein heavy chain, cytosolic, putative	1	EAQLASVK	1	1	1	NA	1	1	0	0.2	NA	0.3	0.25	0.0707107	1.9	NA	1.9	1.9	0	0.3	NA	0.3	0.3	0		1	0.25	4	1.9	0.3	6.33	4	5.165	1.64756		0	0	0	0.0707107	0	0.0353553
gi|242010956	XP_002426223.1	Contig_129454_5	mitochondrial import inner membrane translocase subunit Tim23, putative	1	DTQLAGHTGAVR	1	9	1	1	1	1	0	0.6	0.6	0.6	0.6	0	1.2	1.3	1.2	1.23333	0.057735	0.6	0.8	0.6	0.666667	0.11547		1	0.6	1.66	1.23333	0.666667	1.84	1.66	1.75	0.127279		0	0.057735	0.0288675	0	0.11547	0.057735
gi|321479468	EFX90424.1	Contig_283903_1	mitochondrial inner membrane protein-like protein	2	MLTVEQQK,QRQELDAVLEER	2	14	1	1	1	1	0	0.5	0.6	0.5	0.533333	0.057735	0.9	1	1	0.966667	0.057735	0.5	0.6	0.5	0.533333	0.057735		1	0.533333	1.87	0.966667	0.533333	1.82	1.87	1.845	0.0353553		0	0.057735	0.0288675	0.057735	0.057735	0.057735
gi|189234531	XP_967948.2	Contig_299347_2	bumetanide sensitive NaK2Cl cotransporter isoform 1	1	SATSGDATPR	1	9	1	1	1	1	0	0.6	0.6	0.6	0.6	0	1.3	1.2	1.2	1.23333	0.057735	0.6	0.7	0.6	0.633333	0.057735		1	0.6	1.66	1.23333	0.633333	1.85	1.66	1.755	0.13435		0	0.057735	0.0288675	0	0.057735	0.0288675
gi|305690108	ADM64456.1	Contig_378620_1 (+1)	fatty acid binding protein	5	KMGNTMVPTVEITEENGEIELK,LGEPFEEETADGR,MESSDNFDEYMK,WKMESSDNFDEYMK,FKLGEPFEEETADGR	5	44	1	1	1	1	0	0.5	0.5	0.6	0.533333	0.057735	1.1	1	1	1.03333	0.057735	0.5	0.5	0.5	0.5	0		1	0.533333	1.87	1.03333	0.5	2	1.87	1.935	0.0919239		0	0.057735	0.0288675	0.057735	0	0.0288675
gi|48140594	XP_393519.1	Contig_237152_4 (+3)	fatty acid-binding protein, adipocyte-like	1	EGDSLIQEQDSVKGK	1	11	1	1	1	1	0	0.5	0.4	0.5	0.466667	0.057735	0.7	0.7	0.7	0.7	1.35974e-16	0.5	0.4	0.4	0.433333	0.057735		1	0.466667	2.23	0.7	0.433333	1.62	2.23	1.925	0.431335		0	1.35974e-16	6.7987e-17	0.057735	0.057735	0.057735
gi|156553795	XP_001601236.1	Contig_34337_3 (+1)	nuclear transport factor 2-like isoform 1	1	FAALTFTK	1	9	1	1	1	1	0	1.7	1.9	1.6	1.73333	0.152753	0.9	0.9	0.9	0.9	0	2.2	2.3	2	2.16667	0.152753		1	1.73333	1.73	0.9	2.16667	2.4	1.73	2.065	0.473762		0	0	0	0.152753	0.152753	0.152753
gi|91087995	XP_973673.1	Contig_301328_8	similar to vesicle associated protein, putative	3	GDMTEAVER,LRETCAAAATTAQAR,QVEIHQVVTEPELVQR,VQHCLTPAPAVGAGQYQR	3	5	1	1	1	1	0	0.5	0.6	0.6	0.566667	0.057735	0.9	1	1	0.966667	0.057735	0.5	0.5	0.6	0.533333	0.057735		1	0.566667	1.76	0.966667	0.533333	1.8	1.76	1.78	0.0282843		0	0.057735	0.0288675	0.057735	0.057735	0.057735
gi|291235572	XP_002737711.1	Contig_360183_6 (+2)	coated vesicle membrane protein-like isoform 2	1	LIGPDGKVVYQQER	1	11	1	1	NA	1	0	0.5	0.5	NA	0.5	0	1.2	1	NA	1.1	0.141421	0.6	0.6	NA	0.6	0		1	0.5	2	1.1	0.6	1.83	2	1.915	0.120208		0	0.141421	0.0707107	0	0	0
gi|18378600	AAL68638.1	Contig_377482_1	AF458289_1 cellular retinoic acid/retinol binding protein	3	KAANAATPVVTVTTDGSHWK,TVGVGMITR,AANAATPVVTVTTDGSHWK	5	43	1	1	1	1	0	0.6	0.5	0.6	0.566667	0.057735	1.1	1	1	1.03333	0.057735	0.6	0.5	0.5	0.533333	0.057735		1	0.566667	1.76	1.03333	0.533333	1.93	1.76	1.845	0.120208		0	0.057735	0.0288675	0.057735	0.057735	0.057735
gi|328769945	EGF79988.1	Contig_198964_4	peptidyl-prolyl cis-trans isomerase	2	IVMELRADVVPK,MTADGAPLGR,TADGAPLGR	2	94	1	1	1	1	0	0.4	0.3	0.3	0.333333	0.057735	0.9	1	0.9	0.933333	0.057735	0.4	0.3	0.3	0.333333	0.057735		1	0.333333	2.81	0.933333	0.333333	2.81	2.81	2.81	0		0	0.057735	0.0288675	0.057735	0.057735	0.057735
] gi|209981265	ACJ05313.1	Contig_307444_1 (+1)	leucine aminopeptidase-like protein	1	TIQVDNTDAEGR,ATKPGDVVTAMSGK	1	9	1	1	1	1	0	0.6	0.6	0.6	0.6	0	1.1	1.1	1.1	1.1	0	0.6	0.6	0.6	0.6	0		1	0.6	1.66	1.1	0.6	1.83	1.66	1.745	0.120208		0	0	0	0	0	0
			glycolysis/gluconeogenesis																																	2.21125	0.277539
gi|189094141	ACD75898.1	Contig_360305_3	enolase	1	HIADLAGNKNIVLPTPAFNVINGGSHAGNK,MIQLDGTPNK,NIVLPTPAFNVINGGSHAGNK	1	43	1	1	1	1	0	0.4	0.5	0.5	0.466667	0.057735	1	1.2	1.1	1.1	0.1	0.5	0.5	0.5	0.5	0		1	0.466667	2.23	1.1	0.5	2.2	2.23	2.215	0.0212132		0	0.1	0.05	0.057735	0	0.0288675
gi|41394413	AAS02310.1	Contig_286350_2 (+1)	glyceraldehyde 3-phosphate dehydrogenase	1	DGRGAGQNIIPASTGAAK,GAGQNIIPASTGAAK,TTVHATTATQK,TVDGPSGK	1	77	1	1	1	1	0	0.2	0.2	0.2	0.2	3.39935e-17	1.3	1.3	1.3	1.3	0	0.2	0.2	0.2	0.2	3.39935e-17		1	0.2	5	1.3	0.2	6.5	5	5.75	1.06066		0	0	0	3.39935e-17	3.39935e-17	3.39935e-17
gi|443682290	AGC97435.1	Contig_281394_3	glycogen phosphorylase, partial	1	TTFEEFPNK	1	12	1	1	1	1	0	0.6	0.6	0.6	0.6	0	1.1	1.1	1.1	1.1	0	0.6	0.7	0.7	0.666667	0.057735		1	0.6	1.66	1.1	0.666667	1.66	1.66	1.66	0		0	0	0	0	0.057735	0.0288675
gi|241802129	XP_002400796.1	Contig_278577_6	GDP-mannose pyrophosphorylase, putative	1	NAEVGEGVR	1	3	1	1	1	1	0	0.6	0.6	0.5	0.566667	0.057735	1	1	1	1	0	0.5	0.5	0.5	0.5	0		1	0.566667	2.2	1	0.5	2	2.2	2.1	0.141421		0	0	0	0.057735	0	0.0288675
gi|340710247	XP_003393705.1	Contig_130725_2 (+2)	transketolase-like protein 2-like isoform 1	2	IDNDLEGHPTPR,KIDNDLEGHPTPR	2	14	1	1	1	1	0	0.5	0.6	0.6	0.566667	0.057735	0.9	1	0.9	0.933333	0.057735	0.5	0.6	0.6	0.566667	0.057735		1	0.566667	1.76	0.933333	0.566667	1.64	1.76	1.7	0.0848528		0	0.057735	0.0288675	0.057735	0.057735	0.057735
gi|50400595	Q91XV4.1	Contig_312847_2	L-xylulose reductase	1	AAACGAHVIAVSR	2	11	1	1	1	1	0	0.6	0.6	0.6	0.6	0	1.1	1	1.1	1.06667	0.057735	0.6	0.6	0.6	0.6	0		1	0.6	1.66	1.06667	0.6	1.76	1.66	1.71	0.0707107		0	0.057735	0.0288675	0	0	0
gi|310743900	BAJ23881.1	Contig_360259_3	fructose 1,6-bisphosphatase	2	KLDVLSNDLFINLLR,KVPGATGDLTTLLTAIQSAVK	2	21	1	1	1	1	0	3.1	2.9	3.5	3.16667	0.305505	1.2	0.7	0.9	0.933333	0.251661	3.8	3.5	3.7	3.66667	0.152753		1	3.16667	3.16	0.933333	3.66667	3.92	3.16	3.54	0.537401		0	0.251661	0.125831	0.305505	0.152753	0.229129
gi|198139671	ACH81781.1	Contig_242946_2	fructose 1,6-bisphosphate aldolase	7	ADDGTPFVELLK,ADGCQFAK,ELADIANAIVAPGK,GILAADESTGTMGK,GVVDLMGSEGEGTTQGLDDLGKR	12	32		1	1	1	0		0.5	0.6	0.55	0.0707107	1	1	NA	1	0	0.6	0.5	NA	0.55	0.0707107		#REF!	0.366667	2.3	0.666667	0.55	1.81	2.3	2.055	0.346482		#REF!	0.57735	#REF!	0.321455	0.321455	0.321455
gi|156543479	XP_001601687.1	Contig_383275_9	phosphoglucomutase-2-like isoform 1	1	TVPNAAQR	1	4	1	1	1	1	0	0.6	0.6	0.6	0.6	0	1	1	1	1	0	0.6	0.6	0.6	0.6	0		1	0.6	1.66	1	0.6	1.66	1.66	1.66	0		0	0	0	0	0	0
gi|328699551	XP_003240970.1	Contig_383186_3	pyruvate carboxylase, mitochondrial-like isoform 3	2	ADELSFPK,MVQNNLSAQDVLLRADELSFPK	2	15	1	1	1	1	0	0.5	0.5	0.6	0.533333	0.057735	1.2	1.2	1.1	1.16667	0.057735	0.6	0.6	0.6	0.6	0		1	0.533333	1.87	1.16667	0.6	1.96	1.87	1.915	0.0636396		0	0.057735	0.0288675	0.057735	0	0.0288675
gi|405959086	EKC25154.1	Contig_284278_2 (+1)	UTP--glucose-1-phosphate uridylyltransferase	1	SQMDGFQR	2	7	1	1	1	1	0	0.4	0.5	0.5	0.466667	0.057735	1.1	1.2	1.1	1.13333	0.057735	0.4	0.5	0.5	0.466667	0.057735		1	0.466667	2.14	1.13333	0.466667	2.42	2.14	2.28	0.19799		0	0.057735	0.0288675	0.057735	0.057735	0.057735
gi|170039309	XP_001847482.1	Contig_255952_3	utp-glucose-1-phosphate uridylyltransferase 2	2	ETLTPVAK,QFIDEGREYVFISNIDNLGATVDR	2	11	1	1	1	1	0		0.3	0.4	0.35	0.0707107	NA	1	1	1	0	NA	0.4	0.5	0.45	0.0707107		1	0.233333	2.85	0.666667	0.3	2.22	2.85	2.535	0.445477		0	0.57735	0.288675	0.208167	0.264575	0.236371
			actin-binding proteins																																	2.42667	0.247487
gi|193606151	XP_001944078.1	Contig_370072_2	vinculin-like	1	AAEAASIK,IPTIGTQLK	1	19	1	1	1	1	0	0.5	0.6	0.7	0.6	0.1	0.9	0.9	0.9	0.9	0	0.5	0.6	0.6	0.566667	0.057735		1	0.6	1.66	0.9	0.566667	1.59	1.66	1.625	0.0494975		0	0	0	0.1	0.057735	0.0788675
gi|399152195	CCI71880.1	Contig_97015_4	gelsolin	1	AVELDDSLGGKPVQHR	1	15	1	1	1	1	0	0.7	0.7	0.6	0.666667	0.057735	1.1	1.1	1	1.06667	0.057735	0.7	0.7	0.6	0.666667	0.057735		1	0.666667	1.51	1.06667	0.666667	1.6	1.51	1.555	0.0636396		0	0.057735	0.0288675	0.057735	0.057735	0.057735
gi|157112188	XP_001657431.1	Contig_377569_1 (+1)	Gelsolin precursor	2	GTCEADTR,ISQGEEPR,NVHDHDTYDADGTR	2	18	1	1	1	1	0	0.5	0.6	0.7	0.6	0.1	1.1	1.1	1	1.06667	0.057735	0.6	0.6	0.6	0.6	0		1	0.6	1.66	1.06667	0.6	1.76	1.66	1.71	0.0707107		0	0.057735	0.0288675	0.1	0	0.05
gi|380014813	XP_003691411.1	Contig_216_3	plastin-3	2	IINHSCPDTIDER,SALDLVGFK	2	10	1	1	1	1	0	0.5	0.6	0.6	0.566667	0.057735	0.8	1	1	0.933333	0.11547	0.5	0.6	0.6	0.566667	0.057735		1	0.566667	1.76	0.933333	0.566667	1.66	1.76	1.71	0.0707107		0	0.11547	0.057735	0.057735	0.057735	0.057735
gi|427788725	JAA59814.1	Contig_237239_4	Putative villin-1	3	NYSQATPVTR,VIDGGEPTDFK,VIDGGEPTDFKSLFQSWR,SVRPASAAPSDDKQER	4	27	1	1	NA	1	0	0.5	0.6	NA	0.55	0.0707107	0.9	1	NA	0.95	0.0707107	0.5	0.6	NA	0.55	0.0707107		1	0.55	1.9	0.95	0.55	1.72	1.9	1.81	0.127279		0	0.0707107	0.0353553	0.0707107	0.0707107	0.0707107
				mean 1.89		mean 2.28	mean 19.8																													1.682	0.0763675
