# Supplementary material for: Transcriptome and proteome dynamics in larvae of the barnacle Balanus Amphitrite from the Red Sea
Source: BMC Genomics. 2015 Dec 15;16:1063. doi: 10.1186/s12864-015-2262-1 (PMC4678614; doi:10.1186/s12864-015-2262-1)
Supplement: Additional file 8: Table S11. — List of differentially expressed proteins involved in cellular metabolism in newly released nauplii larvae of Red Sea B. amphitrite. Hits were based on the number of unique peptides identified, the spectrum count and sequence coverage. (XLSX 59 kb) [file 12864_2015_2262_MOESM8_ESM.xlsx]

## Sheet: Sheet1
Additional file 8-Table S11. List of differentially expressed proteins involved in cellular metabolism in newly released nuplear larvae of Red Sea B.amphitrite. Hits are considered based on the number of unique peptides identified, spectrum count, and sequence coverage												iTRAQ values-Replicates 1-3										iTRAQ values-Replicate 4-6									Differential expression represented in fold change									Corresponding mean error values( STDEV)
																													114	116	116/114	115	117	117/115	116/114	116/114 +117/115	116/114 +117/115		114	115	115+114	116	117	116+117
gi.no.	gen bank acc.no.	accession no.	protein name	unique peptides	peptide Sequence	spectrum no.	mean seq coverage(%)	114-HKR1	114-HKR2	114-HKR3	AVG	SD	116-RSR1	116-RSR2	116-RSR3	AVG	SD	115-HKR4	115-HKR5	115-HKR6	AVG	SD	117-RSR4	117-RSR5	117-RSR6	AVG	SD		Avg.HK R1-R3	Avg.RS R1-R3	Fold change R1-R3	Avg.HK R4-R6	Avg.RS R4-R6	Fold Change R4-R6	Fold Change R1-R3	Avg.fold change R1-R6	Avg.STDEV		Avg.HK R1-R3	Avg.HK R4-R6	Avg.HKR1-R6	Avg.RS R1-R3	Avg.RS R4-R6	Avg.RSR1-R6
			translation/transcription/nucleic acid metabolism
gi|161661027	ABX75380.1	Contig_127789_3	60S ribosomal protein L35	2	QLEELKTELAALR,VTGGAASK	2	21	0.9	0.9	0.9	0.9	0	2.1	2.1	1.9	2.03333	0.11547	1.2	1.1	1	1.1	0.1	2.5	2.3	2.2	2.33333	0.152753		0.9	2.03333	2.25	1.1	2.33333	2.11	2.25	2.18	0.0989949		0	0.1	0.05	0.11547	0.152753	0.134111
gi|389608501	BAM17860.1	Contig_34900_6	elongation factor 1 beta	4	LVPLAFGIK,SSVLLDVKPWDDETDMK,TIEMDGLVWGAAK,LVPLAFGIK	4	20	1	1	1	1	0	2.4	2.2	1.8	2.13333	0.305505	0.8	0.8	0.9	0.833333	0.057735	3	2.5	1.9	2.46667	0.550757		1	2.13333	2.13	0.833333	2.46667	2.96	2.13	2.545	0.586899		0	0.057735	0.0288675	0.305505	0.550757	0.428131
gi|37048727	AAQ88221.1	Contig_237806_13	elongation factor-1 alpha	17	DMRQTVAVGVIK,EHALLAYTLGVK,FADLQQKVDR,GYVASDSK,IGGIGTVPVGR,LIPSKPMVVETFTDFPPLGR,LPLQDVYK,MDTTEPPYSEAR,QTVAVGVIK,RGYVASDSK,SGDAAIIK,TGKVTEEAPK	29	46	0.7	0.8	0.7	0.733333	0.057735	1.6	1.9	1.7	1.73333	0.152753	0.6	0.6	0.6	0.6	0	1.6	1.8	1.6	1.66667	0.11547		0.733333	1.73333	2.36	0.6	1.66667	2.76	2.36	2.56	0.282843		0.057735	0	0.0288675	0.152753	0.11547	0.134111
gi|150982236	ABR87320.1	Contig_277142_1	large subunit ribosomal protein 30	2	LVIIASNTPALR,TGVHHYNGNNIELGTACGK	2	29	1	1	1	1	0	NA	2.6	2.5	2.55	0.0707107	NA	0.8	0.9	0.85	0.0707107	NA	2.3	2.4	2.35	0.0707107		1	1.7	2.55	0.566667	1.56667	2.74	2.55	2.645	0.13435		0	0.493288	0.246644	1.47309	1.35769	1.41539
gi|307095104	ADN29858.1	Contig_82083_4	ribosomal protein L23A	3	IEDNNTLVFLTHLR,MDAHAVIKHPMTTEASMK,IEDNNTLVFLTHLR	4	18	0.9	0.9	0.9	0.9	0	2.2	2.5	2.3	2.33333	0.152753	0.7	0.8	0.7	0.733333	0.057735	2.1	2.2	2.1	2.13333	0.057735		0.9	2.33333	2.58	0.733333	2.13333	2.91	2.58	2.745	0.233345		0	0.057735	0.0288675	0.152753	0.057735	0.105244
gi|268306380	ACY95311.1	Contig_110478_6 (+3)	ribosomal protein L6	1	ALICAYLNKPFELTR	1	12	1	1	1	1	0	NA	8.4	7.5	7.95	0.636396	NA	0.4	0.4	0.4	0	NA	8.3	7.1	7.7	0.848528		1	5.3	7.95	0.266667	5.13333	NA	7.95	7.95	0.636		0	0.23094	0.11547	4.61194	4.4859	4.54892
gi|151301000	NP_001093077.1	Contig_158128_7 (+1)	ribosomal protein S24	2	KQMVVDVLHPGKPGLSK,TTGFALIYDTLDFAK,	6	25	NA	1	1	1	0	NA	1.4	1.6	1.5	0.141421	NA	0.8	0.7	0.75	0.0707107	NA	1.5	1.6	1.55	0.0707107		1	1.5	1.5	0.75	1.55	2.06	1.5	1.78	0.39598		0	0.0707107	0.0353553	0.141421	0.0707107	0.106066
gi|156544536	XP_001607713.1	Contig_188833_2 (+1)	60S ribosomal protein L38-like	1	FLYTLVITDKEK	1	17	1	1	1	1	0	2.5	2.4	2.1	2.33333	0.208167	0.7	0.7	0.7	0.7	1.35974e-16	2.5	2.4	2.3	2.4	0.1		1	2.33333	2.33	0.7	2.4	3.4	2.33	2.865	0.756604		0	1.35974e-16	6.7987e-17	0.208167	0.1	0.154083
gi|427796049	JAA63476.1	Contig_373817_1 (+1)	Putative heteroproteinous nuclear ribonucleoprotein l, partial	2	ALANLNSVEFFGCR,TKEGCAMIQLEDAIAVER	2	6	NA	1	1	1	0	NA	2.1	2.2	2.15	0.0707107	NA	1	1	1	0	NA	2.2	2.1	2.15	0.0707107		1	2.15	2.15	1	2.15	2.15	2.15	2.15	0		0	0	0	0.0707107	0.0707107	0.0707107
gi|332028574	EGI68611.1	Contig_238506_35 (+1)	RNA-binding protein cabeza	2	MTGQNKGECTVTYEDIEAAR,SAIGWFSGKEFR	2	14	NA	1	1	1	0	NA	2.3	2.4	2.35	0.0707107	NA	0.8	0.9	0.85	0.0707107	NA	2	2	2	0		1	2.35	2.35	0.85	2	2.35	2.35	2.35	0		0	0.0707107	0.0353553	0.0707107	0	0.0353553
gi|307206112	EFN84192.1	Contig_352573_7 (+2)	Splicing factor, arginine/serine-rich 7	1	VYVGELGSNASQTELEDAFSHYGPLR	1	25	1	1	1	1	0	2.8	2.1	2.6	2.5	0.360555	1	1.1	0.8	0.966667	0.152753	2.6	2.5	2.3	2.46667	0.152753		1	2.5	2.5	0.966667	2.46667	2.56	2.5	2.53	0.0424264		0	0.152753	0.0763763	0.360555	0.152753	0.256654
gi|390356360	XP_796441.3	Contig_360146_2	rRNA 2'-O-methyltransferase fibrillarin-like	3	ANCIDSTAAPEAVFAGEVKK,IVAINAHNFLK,LKPAEQLTLEPYER	4	49	0.9	0.9	0.9	0.9	0	NA	2	1.8	1.9	0.141421	NA	0.9	0.8	0.85	0.0707107	NA	2	1.7	1.85	0.212132		0.9	1.26667	2.11	0.566667	1.23333	2.17	2.11	2.14	0.0424264		0	0.493288	0.246644	1.10151	1.07858	1.09005
gi|405952464	EKC20273.1	Contig_163590_1 (+1)	Spliceosome RNA helicase BAT1	2	LLIEQNFPAIAIHR,VNIVFNYDMPEDSDTYLHR	2	33	1	1	1	1	0	NA	2.1	2	2.05	0.0707107	NA	0.9	0.9	0.9	0	NA	1.8	1.9	1.85	0.0707107		1	1.36667	2.05	0.6	1.23333	2.01	2.05	2.03	0.0282843		0	0.519615	0.259808	1.18462	1.06927	1.12695
gi|327554931	AEB00819.1	Contig_307660_7 (+1)	vasa-like protein	2	DLMACAQTGSGK,VTGNNICEPISSFEQSGLRPILLENIKR	2	28	1.1	1.1	1.1	1.1	0	1.7	2.9	2.3	2.3	0.6	1		0.7	0.85	0.212132	1.5	NA	1.8	1.65	0.212132		1.1	2.3	2.09	0.566667	1.1	1.94	2.09	2.015	0.106066		0	0.51316	0.25658	0.6	0.964365	0.782183
gi|242023622	XP_002432231.1	Contig_34033_3 (+1)	uv excision repair protein rad23, putative	1	VDEAVAVLQAHQAK	1	16	NA	1	1	1	0	NA	2.8	1.9	2.35	0.636396	NA	1.2	1.3	1.25	0.0707107	NA	2.3	2.3	2.3	0		1	1.56667	2.35	1.25	1.53333	1.86	2.35	2.105	0.346482		0	0.0707107	0.0353553	1.42945	1.32791	1.37868
gi|291227451	XP_002733702.1	Contig_97096_2	translation elongation factor, mitochondrial-like	1	VVASDGRPLPDR	1	4	1	1	1	1	0	0.5	0.5	0.5	0.5	0	1.2	1.3	1.4	1.3	0.1	0.5	0.6	0.6	0.566667	0.057735		1	0.5	2	1.3	0.566667	2.29	2	2.145	0.205061		0	0.1	0.05	0	0.057735	0.0288675
gi|427795465	JAA63184.1	Contig_355090_1	Putative eukaryotic translation initiation factor 4e member 2 isoform cra b, partial	1	TAADSTTTGR	1	13	1	1	1	1	0	0.5	0.6	0.5	0.533333	0.057735	0.9	1	0.9	0.933333	0.057735	0.5	0.5	0.5	0.5	0		1	0.533333	1.87	0.933333	0.5	1.86	1.87	1.865	0.00707107		0	0.057735	0.0288675	0.057735	0	0.0288675
gi|427786557	JAA58730.1	Contig_306050_5	Putative mitochondrial ribosomal protein l12 strongylocentrotus purpuratus	2	KFVESAPAVVK,LNSFDAAK	2	16	1	1	1	1	0	0.6	0.6	0.6	0.6	0	1.1	1.1	1	1.06667	0.057735	0.6	0.5	0.7	0.6	0.1		1	0.6	1.66	1.06667	0.6	1.6	1.66	1.63	0.0424264		0	0.057735	0.0288675	0	0.1	0.05
gi|363739435	XP_003642170.1	Contig_141427_4	40S ribosomal protein S15a isoform X2	6	HGYIGEFEIIDDHRAGK,LTDMEKWCNNLLPSR,MNALADALNAINNAER,NALADALNAINNAER,LTDMEKWCNNLLPSR	9	29	1	1	1	1	0	0.7	0.7	0.6	0.666667	0.057735	1	1	1	1	0	0.6	0.5	0.5	0.533333	0.057735		1	0.666667	1.66	1	0.533333	1.88	1.66	1.77	0.155563		0	0	0	0.057735	0.057735	0.057735
[gi|345497751	XP_001602416.2	Contig_331910_7	translational activator GCN1-like	1	EATDETAR	1	2	1	1	1	1	0	0.6	0.6	0.6	0.6	0	1	1.1	1.1	1.06667	0.057735	0.6	0.6	0.6	0.6	0		1	0.6	1.66	1.06667	0.6	1.6	1.66	1.63	0.0424264		0	0.057735	0.0288675	0	0	0
gi|66548942	XP_393588.2	Contig_108263_6 (+1)	eukaryotic translation initiation factor 3 subunit B isoform 1	1	SGTEPALLK	1	4	1	1	1	1	0	0.5	0.5	0.5	0.5	0	1	1.1	1.1	1.06667	0.057735	0.5	0.6	0.6	0.566667	0.057735		1	0.5	2	1.06667	0.566667	1.87	2	1.935	0.0919239		0	0.057735	0.0288675	0	0.057735	0.0288675
gi|325303002	EKC37981.1	Contig_281799_4 (+1)	TPA_inf: far upstream element-binding protein 1	1	LQAESGAK	1	7	1	NA	1	1	0	0.4	NA	0.6	0.5	0.141421	0.9	NA	0.9	0.9	0	0.3	NA	0.5	0.4	0.141421		1	0.5	2	0.9	0.4	2.25	2	2.125	0.176777		0	0	0	0.141421	0.141421	0.141421
gi|61699144	AAX53574.1	Contig_24554_1	DEAD-box RNA helicase-like protein	1	ACAQTGSGK	1	14	1	1	1	1	0	0.1	0.1	0.1	0.1	1.69967e-17	1.4	1.4	1.3	1.36667	0.057735	0.1	0.1	0.1	0.1	1.69967e-17		1	0.1	10	1.36667	0.1	13.6	10	11.8	2.54558		0	0.057735	0.0288675	1.69967e-17	1.69967e-17	1.69967e-17
gi|345480532	XP_003424167.1	Contig_357388_2	GMP synthase	1	SGNLVAAIANDKLR,TQQVLLTHGDSVIR	1	7	1	1	1	1	0	0.7	0.5	0.7	0.633333	0.11547	1	1	0.9	0.966667	0.057735	0.6	0.5	0.6	0.566667	0.057735		1	0.633333	1.7	0.966667	0.566667	1.7	1.7	1.7	0		0	0.057735	0.0288675	0.11547	0.057735	0.0866025
gi|242006191	XP_002423937.1	Contig_236712_3 (+1)	Inosine-5'-monophosphate dehydrogenase, putative	1	NLIDAGVDGLR	1	10	1	1	1	1	0	0.7	0.6	0.7	0.666667	0.057735	NA	0.9	1	0.95	0.0707107	NA	0.5	0.6	0.55	0.0707107		1	0.666667	1.61	0.633333	0.366667	1.72	1.61	1.665	0.0777817		0	0.550757	0.275379	0.057735	0.321455	0.189595
gi|383858818	XP_003704896.1	Contig_214572_1 (+1)	bifunctional purine biosynthesis protein PURH-like	2	ASPSGDTTLETR,DMQAQGYR	2	14	1	1	1	1	0	0.6	0.6	0.5	0.566667	0.057735	1.3	1.2	1.2	1.23333	0.057735	0.6	0.6	0.6	0.6	0		1	0.566667	1.8	1.23333	0.6	2.05	1.8	1.925	0.176777		0	0.057735	0.0288675	0.057735	0	0.0288675
gi|262300425	ACY42805.1	Contig_354467_1 (+1)	DNA replication licensing factor	1	TLTDEDVR	1	6	1	1	1	1	0	0.4	0.5	0.4	0.433333	0.057735	0.9	1	1	0.966667	0.057735	0.4	0.4	0.4	0.4	6.7987e-17		1	0.433333	2.3	0.966667	0.4	2.41	2.3	2.355	0.0777817		0	0.057735	0.0288675	0.057735	6.7987e-17	0.0288675
gi|405968683	EKC33730.1	Contig_238910_5	DNA replication licensing factor MCM3	2	LIVNVNDLR,SVDVVCDGDLVDR	2	9	1	1	1	1	0	0.5	0.6	0.7	0.6	0.1	1.2	1	1	1.06667	0.11547	0.5	0.5	0.6	0.533333	0.057735		1	0.6	1.66	1.06667	0.533333	1.98	1.66	1.82	0.226274		0	0.11547	0.057735	0.1	0.057735	0.0788675
gi|91095037	XP_975975.1	Contig_161176_1	poly A binding protein isoform 4	2	GYGFVHFETEK,VATDENGVSK	2	14	1.1	1.1	1.1	1.1	0	0.5	0.5	0.5	0.5	0	1	1	1	1	0	0.5	0.5	0.5	0.5	0		1.1	0.5	1.81	1	0.5	2	1.81	1.905	0.13435		0	0	0	0	0	0
gi|114052735	NP_001040494.1	Contig_218491_9	U2 small nuclear ribonucleoprotein auxiliary factor 2	1	DSATGLSK,SIEIPRPIDGVEVPGLGK	1	6	1	1	1	1	0	0.4	NA	0.3	0.35	0.0707107	1	NA	1	1	0	0.4	NA	0.4	0.4	0		1	0.233333	2.85	0.666667	0.266667	2.5	2.85	2.675	0.247487		0	0.57735	0.288675	0.208167	0.23094	0.219553
gi|170046875	XP_001850971.1	Contig_356933_4	signal recognition particle 54 kda protein	1	VANGAGVSER	1	5	1	NA	1	1	0	0.6	NA	0.6	0.6	0	1	NA	1	1	0	0.6	NA	0.6	0.6	0		1	0.6	1.66	1	0.6	1.6	1.66	1.63	0.0424264		0	0	0	0	0	0
			aminoacid metabolism
gi|395503889	XP_003756294.1	Contig_129298_1 (+2)	dihydrolipoyllysine-residue succinyltransferase component of 2-oxoglutarate dehydrogenase complex, mitochondrial	1	AAVEDPRVLLLGL	1	22	1	NA	1	1	0	1.9	NA	1.9	1.9	0	0.6	NA	0.7	0.65	0.0707107	1	NA	1.1	1.05	0.0707107		1	1.9	1.9	0.65	1.05	1.61	1.9	1.755	0.205061		0	0.0707107	0.0353553	0	0.0707107	0.0353553
gi|170040160	XP_001847877.1	Contig_33114_14 (+4)	dimethylarginine dimethylaminohydrolase	2	ATLDGGDVLFTGREFFVGLSGR,TLVTMAGPDILAVSELDDAQTVLKR	2	16	1	1	1	1	0	1.7	2.1	2	1.93333	0.208167	0.7	0.8	0.7	0.733333	0.057735	1.3	1.7	1.4	1.46667	0.208167		1	1.93333	1.93	0.733333	1.46667	2	1.93	1.965	0.0494975		0	0.057735	0.0288675	0.208167	0.208167	0.208167
gi|193582510	XP_001951708.1	Contig_112862_2 (+1)	glutamate dehydrogenase, mitochondrial-like	5	YNLGLDLR, AIMSTASK,AIMSTASKYNLGLDLR,IAGASEKDIVHSGLDYTMER,TAAYINSIQK,	5	33	1	1	1	1	0	1.6	1.6	1.6	1.6	2.71948e-16	0.8	0.9	0.9	0.866667	0.057735	1.5	1.5	1.7	1.56667	0.11547		1	1.6	1.6	0.866667	1.56667	1.81	1.6	1.705	0.148492		0	0.057735	0.0288675	2.71948e-16	0.11547	0.057735
gi|311772294	3PD6	Contig_215356_2	mitochondrial aspartate aminotransferase	3	ISMAGVTSGNVDYLAHAMHQVTK,LTSEFSVYLTK,LTSEFSVYLTKDGR	3	73	1	1	1	1	0	1.4	2.1	1.6	1.7	0.360555	0.8	0.6	0.7	0.7	0.1	1.3	1.8	1.4	1.5	0.264575		1	1.7	1.7	0.7	1.5	2.14	1.7	1.92	0.311127		0	0.1	0.05	0.360555	0.264575	0.312565
gi|292397848	ADE27964.1	Contig_383235_1	arginine kinase	2	EMHDGILELIK,MGLTEYEAVKEMHDGILELIK	4	92	1	1	1	1	0	0.5	0.4	0.5	0.466667	0.057735	1.1	1.1	1.2	1.13333	0.057735	0.5	0.5	0.5	0.5	0		1	0.466667	2.23	1.13333	0.5	2.26	2.23	2.245	0.0212132		0	0.057735	0.0288675	0.057735	0	0.0288675
gi|24661336	NP_729446.1	Contig_215598_1	arginine kinase, isoform A	2	GGDLGQVYR,LGFLTFCPTNLGTTIR	2	28	NA	1	1	1	0	NA	0.6	0.7	0.65	0.0707107	NA	1.1	1	1.05	0.0707107	NA	0.6	0.7	0.65	0.0707107		1	0.65	1.53	1.05	0.65	1.75	1.53	1.64	0.155563		0	0.0707107	0.0353553	0.0707107	0.0707107	0.0707107
gi|72084055	XP_790644.1	Contig_323913_16	proline racemase-like	2	TVEMHTGGEPLR,TESECGGRPAAVVEVAGK	3	5	1	1	1	1	0	0.4	0.3	NA	0.35	0.0707107	1.2	1.2	1.3	1.23333	0.057735	0.4	0.3	0.5	0.4	0.1		1	0.233333	2.85	1.23333	0.4	3.04	2.85	2.945	0.13435		0	0.057735	0.0288675	0.208167	0.1	0.154083
gi|348535704	XP_003455339.1	Contig_50427_2	glycine dehydrogenase	1	SAGIEVVDIAK	1	10	1	1	1	1	0	0.4	0.5	0.4	0.433333	0.057735	0.9	1	1	0.966667	0.057735	0.4	0.5	0.4	0.433333	0.057735		1	0.433333	2.3	0.966667	0.433333	2.23	2.3	2.265	0.0494975		0	0.057735	0.0288675	0.057735	0.057735	0.057735
			fatty acid metabolism
gi|390359744	XP_789433.2	Contig_4651_4	allene oxide synthase-lipoxygenase protein-like	3	ASGLQEIVKR,GQYQYAQHIAGGPVQIK,ISQFDSSLPQHDDPDISAR	3	7	1	1	1	1	0	1.5	1.9	1.6	1.66667	0.208167	1	0.9	0.9	0.933333	0.057735	1.4	1.9	1.6	1.63333	0.251661		1	1.66667	1.66	0.933333	1.63333	1.74	1.66	1.7	0.0565685		0	0.057735	0.0288675	0.208167	0.251661	0.229914
gi|427787823	JAA59363.1	Contig_108193_1	Putative 3-hydroxyacyl-coa dehydrogenase	2	LLVPNLLEAIR,MLEFGAAMGK	2	33	1	1	1	1	0	2.1	2.2	2.4	2.23333	0.152753	0.9	1	1	0.966667	0.057735	2	2.2	2.3	2.16667	0.152753		1	2.23333	2.23	0.966667	2.16667	2.25	2.23	2.24	0.0141421		0	0.057735	0.0288675	0.152753	0.152753	0.152753
gi|351715993	EHB18912.1	Contig_37232_2	Trifunctional enzyme subunit beta, mitochondrial	1	EMTFVSQDPKDQLLLGPTYATPR	1	32	1	1	1	1	0	6.1	4.5	5.7	5.43333	0.832666	1.7	0.8	1.2	1.23333	0.450925	5	3.7	4.3	4.33333	0.650641		1	5.43333	5.43	1.23333	4.33333	NA	5.43	5.43	0.83		0	0.450925	0.225462	0.832666	0.650641	0.741654
gi|328697856	XP_001945646.2	Contig_255038_3 (+1)	dihydrolipoyllysine-residue acetyltransferase component 1 of pyruvate dehydrogenase complex, mitochondrial-like	1	ELKAEGVQASLNDYIIK,TEIPHAYMQSEAR	1	44	1	1	1	1	0	1.6	NA	1.7	1.65	0.0707107	0.9	NA	0.9	0.9	0	1.5	NA	1.6	1.55	0.0707107		1	1.1	1.65	0.6	1.03333	1.72	1.65	1.685	0.0494975		0	0.519615	0.259808	0.953939	0.896289	0.925114
gi|307177259	EFN66437.1	Contig_306331_3	Acyl-protein thioesterase 2	1	VVIDPSAK	1	4	1	1	1	1	0	0.5	0.5	0.5	0.5	0	1	1.1	1	1.03333	0.057735	0.7	0.7	0.6	0.666667	0.057735		1	0.5	2	1.03333	0.666667	1.56	2	1.78	0.311127		0	0.057735	0.0288675	0	0.057735	0.0288675
gi|9453935	AAF87601.1	Contig_382305_3	aldehyde oxidase	1	VVANTPVR	1	5	NA	1	1	1	0	NA	0.4	0.5	0.45	0.0707107	NA	0.9	0.9	0.9	0	NA	0.5	0.5	0.5	0		1	0.45	2.22	0.9	0.5	1.8	2.22	2.01	0.296985		0	0	0	0.0707107	0	0.0353553
gi|237874159	NP_001153852.1	Contig_308237_4	ATP citrate lyase	1	VGTDFAGAK	1	10	1	1	1	1	0	0.6	0.6	0.6	0.6	0	1.1	1.2	1.2	1.16667	0.057735	0.6	0.6	0.6	0.6	0		1	0.6	1.66	1.16667	0.6	1.93	1.66	1.795	0.190919		0	0.057735	0.0288675	0	0	0
gi|405973257	EKC37981.1	Contig_319717_1 (+1)	ATP-citrate synthase	1	EILVPVYK	1	11	NA	1	1	1	0	NA	0.4	0.5	0.45	0.0707107	NA	1	1	1	0	NA	0.5	0.5	0.5	0		1	0.45	2.22	1	0.5	2	2.22	2.11	0.155563		0	0	0	0.0707107	0	0.0353553
gi|241573363	XP_002402985.1	Contig_278793_2	ATP-dependent RNA helicase, putative	2	EANQVVNPK,FVINFDYPNNSEDYIHR,GLDVSDVK	2	23	1	1	1	1	0	0.6	0.7	0.6	0.633333	0.057735	1.1	1.2	1.1	1.13333	0.057735	0.6	0.6	0.6	0.6	0		1	0.633333	1.68	1.13333	0.6	1.88	1.68	1.78	0.141421		0	0.057735	0.0288675	0.057735	0	0.0288675
gi|157124457	XP_001660469.1	Contig_379111_2	low-density lipoprotein receptor (ldl)	1	GAVVTATTDGR	1	4	1	1	1	1	0	0.6	0.6	0.6	0.6	0	0.9	1	0.9	0.933333	0.057735	0.5	0.5	0.5	0.5	0		1	0.6	1.66	0.933333	0.5	1.86	1.66	1.76	0.141421		0	0.057735	0.0288675	0	0	0
gi|350404620	XP_003487165.1	Contig_218686_2 (+1)	trifunctional enzyme subunit alpha, mitochondrial-like	1	QTNGLYPAPLK	1	21	1	1	1	1	0	NA	0.5	0.6	0.55	0.0707107	NA	1	1.1	1.05	0.0707107	NA	0.5	0.6	0.55	0.0707107		1	0.366667	1.7	0.7	0.366667	1.9	1.7	1.8	0.141421		0	0.608276	0.304138	0.321455	0.321455	0.321455
			apoptosis/protein degradation
gi|241861813	XP_002416350.1	Contig_359383_5	cysteine proteinase cathepsin L, putative	2	GTDECGIESIAVETK,RGTDECGIESIAVETK	2	15	1	1	1	1	0	0.6	0.5	0.4	0.5	0.1	1	1.1	1.1	1.06667	0.057735	0.5	0.5	0.4	0.466667	0.057735		1	0.5	2	1.06667	0.466667	2.3	2	2.15	0.212132		0	0.057735	0.0288675	0.1	0.057735	0.0788675
gi|224046001	XP_002191878.1	Contig_54317_4	cytosolic non-specific dipeptidase	6	CWVTDPHHPHYQAGAR,INMTNYIQGIK,NVMLLPVGACDDGAHSQNEKINMTNYIQGIK,SVFGVEPDLTR,TVIPMKVTGK,EGGSIPVTLTFQEVTGK	6	42	1	1	1	1	0	1.7	1.5	2.1	1.76667	0.305505	1.2	1	1	1.06667	0.11547	1.8	1.6	2.3	1.9	0.360555		1	1.76667	1.76	1.06667	1.9	1.79	1.76	1.775	0.0212132		0	0.11547	0.057735	0.305505	0.360555	0.33303
gi|156541196	XP_001599209.1	Contig_256717_3 (+2)	putative ATP-dependent Clp protease proteolytic subunit, mitochondrial-like	1	IMIHQPSGGASGQATDILIQAEEIGK	1	28	1	1	1	1	0	2.2	2.2	NA	2.2	0	1.5	1.2	1.3	1.33333	0.152753	2.9	2.6	2.4	2.63333	0.251661		1	1.46667	2.2	1.33333	2.63333	1.97	2.2	2.085	0.162635		0	0.152753	0.0763763	1.27017	0.251661	0.760916
gi|391328485	XP_003738719.1	Contig_145302_2	26S proteasome non-ATPase regulatory subunit 7-like	1	IIVHPLVLLSVVDHFNR	2	31	1	1	1	1	0	2.7	2.4	NA	2.55	0.212132	0.6	0.7	NA	0.65	0.0707107	2.8	2.5	NA	2.65	0.212132		1	1.7	2.55	0.433333	1.76667	NA	2.55	2.55	0.212		0	0.378594	0.189297	1.47986	1.53731	1.50859
gi|225711434	ACO11563.1	Contig_356829_2 (+1)	Programmed cell death protein 5	2	LTEPELVGLLER,VSDSTGNR	2	16	1	1	1	1	0	1.5	1.8	1.5	1.6	0.173205	0.9	0.9	0.8	0.866667	0.057735	1.4	1.6	1.4	1.46667	0.11547		1	1.6	1.6	0.866667	1.46667	1.61	1.6	1.605	0.00707107		0	0.057735	0.0288675	0.173205	0.11547	0.144338
gi|290462339	ADD24217.1	Contig_282485_4	26S proteasome non-ATPase regulatory subunit 8	1	ADLPAFVTK,MSADEVVR	1	16	1	1	1	1	0	0.5	0.5	NA	0.5	0	1	1	NA	1	0	0.4	0.4	NA	0.4	0		1	0.5	2	0.666667	0.266667	2.5	2	2.25	0.353553		0	0	0	0	0.23094	0.11547
gi|340539152	AEK49107.1	Contig_179520_1	Tudor staphylococcal nuclease	2	AGGQDVGK,AGGQDVGKGLVEEGLLMVDAR,ELVADYQAAQDR,VRELVADYQAAQDR	2	36	1	1	1	1	0	0.6	0.6	0.6	0.6	0	0.9	1.1	1	1	0.1	0.5	0.6	0.5	0.533333	0.057735		1	0.6	1.66	1	0.533333	1.87	1.66	1.765	0.148492		0	0.1	0.05	0	0.057735	0.0288675
gi|340539152	AEK49107.1	Contig_242534_5	Tudor staphylococcal nuclease	1	AGGQDVAK	1	5	1	1	1	1	0	0.3	0.3	0.3	0.3	0	1.3	1.3	1.3	1.3	0	0.3	0.3	0.3	0.3	0		1	0.3	3.33	1.3	0.3	4.33	3.33	3.83	0.707107		0	0	0	0	0	0
gi|340539152	AEK49107.1	Contig_198426_3	Tudor staphylococcal nuclease	1	QLNLSNVTAPRPAR,QVLSGDAITIR,RGPGNTDATADEPCAWASR	1	49	1	1	1	1	0	0.3	0.3	0.3	0.3	0	1.4	1.5	1.5	1.46667	0.057735	0.2	0.3	0.3	0.266667	0.057735		1	0.3	3.33	1.46667	0.266667		3.33	3.33	0		0	0.057735	0.0288675	0	0.057735	0.0288675
gi|156543203	XP_001606298.1	Contig_226945_4	ubiquitin carboxyl-terminal hydrolase 5-like	1	KAAAAPGDDIGPVVR	1	11	1	1	1	1	0	0.7	0.6	0.6	0.633333	0.057735	1	0.9	0.9	0.933333	0.057735	0.6	0.5	0.5	0.533333	0.057735		1	0.633333	1.57	0.933333	0.533333	1.75	1.57	1.66	0.127279		0	0.057735	0.0288675	0.057735	0.057735	0.057735
gi|326673033	XP_701288.5	Contig_143780_12	WD repeat- and FYVE domain-containing protein 4	1	SLGVDLLK	1	1	1	NA	1	1	0	0.2	NA	0.3	0.25	0.0707107	1.2	NA	1.2	1.2	0	0.2	NA	0.2	0.2	0		1	0.25	4	1.2	0.2		4	4	0.07		0	0	0	0.0707107	0	0.0353553
gi|350407099	XP_003487985.1	Contig_379454_3	serine-threonine kinase receptor-associated protein-like	3	FSPDGELYASGSEDGTLR,LWQTTVGK,SIESLDEVR,VMFLPGGDTILSASDDKSVR	3	15	1	1	1	1	0	0.4	NA	0.5	0.45	0.0707107	1	NA	1	1	0	0.4	NA	0.5	0.45	0.0707107		1	0.45	2.22	0.666667	0.3	2.22	2.22	2.22	0		0	0	0	0.264575	0.264575	0.264575
			attachemnt/memory/vision
gi|383857561	XP_003704273.1	Contig_370111_2	talin-1	2	SAADPAQLGQLAANLSHGYSQLASDSR,TSQEMSQK	2	31	0.8	0.8	0.8	0.8	1.35974e-16	2.8	2.7	NA	2.75	0.0707107	0.9	0.9	NA	0.9	0	2.9	2.7	NA	2.8	0.141421		0.8	1.83333	3.43	0.6	1.86667	3.11	3.43	3.27	0.226274		1.35974e-16	0.519615	0.259808	1.5885	1.61967	1.60409
gi|328785261	XP_391944.4	Contig_331928_3	talin-1	1	GVQTIAALMDDSMSGDRLIGATR	1	18	1	1	1	1	0	2	2.5	NA	2.25	0.353553	0.8	1	NA	0.9	0.141421	1.9	2.2	NA	2.05	0.212132		1	1.5	2.25	0.6	1.36667	2.27	2.25	2.26	0.0141421		0	0.52915	0.264575	1.32288	1.19304	1.25796
gi|242011641	XP_002426556.1	Contig_111747_1	Fasciclin-1 precursor	1	DGVIHIIDKLLGVPYR	1	16	1	1	1	1	0	3.7	NA	3.2	3.45	0.353553	0.9	NA	1.1	1	0.141421	3.2	NA	3	3.1	0.141421		1	2.3	3.45	0.666667	2.06667	3.1	3.45	3.275	0.247487		0	0.585947	0.292973	2.00749	1.79258	1.90003
gi|398650607	BAM34601.1	Contig_272074_2	waterborne settlement pheromone	3	FLHAVAPR,NGMMAGPPFR,RFLHAVAPR	4	27	1.1	1.1	1.1	1.1	0	0.3	0.3	0.3	0.3	0	1	1	1	1	0	0.3	0.3	0.3	0.3	0		1.1	0.3	3.66	1	0.3	3.33	3.66	3.495	0.233345		0	0	0	0	0	0
gi|9186886	BAA99544.1	Contig_331343_3	BCS-2	1	AGYDSPMK	1	12	1	1	1	1	0	0.5	0.6	0.5	0.533333	0.057735	1.1	1.2	1.2	1.16667	0.057735	0.5	0.6	0.5	0.533333	0.057735		1	0.533333	1.87	1.16667	0.533333	2.17	1.87	2.02	0.212132		0	0.057735	0.0288675	0.057735	0.057735	0.057735
gi|405965144	EKC30553.1	Contig_377825_3	Retinol dehydrogenase 13	1	SETGGEVIVK	1	4	1	1	1	1	0	0.4	0.6	0.7	0.566667	0.152753	1	1	1.1	1.03333	0.057735	0.4	0.5	0.6	0.5	0.1		1	0.566667	1.76	1.03333	0.5	2	1.76	1.88	0.169706		0	0.057735	0.0288675	0.152753	0.1	0.126376
gi|405971529	EKC36364.1	Contig_283614_4	NMDA receptor-regulated protein 1	1	ALAPATEEER	1	5	1	1	1	1	0	0.5	0.5	0.5	0.5	0	1.1	1.1	1.1	1.1	0	0.6	0.5	0.5	0.533333	0.057735		1	0.5	2	1.1	0.533333	2.07	2	2.035	0.0494975		0	0	0	0	0.057735	0.0288675
			other functions
gi|156538110	XP_001608212.1	Contig_68429_2	nascent polypeptide-associated complex subunit alpha-like isoform 1	2	NIMFVINKPEVFK,VAQAAGLPDELTSR	2	12	1	1	1	1	0	2.7	2.9	2.2	2.6	0.360555	0.9	1.2	NA	1.05	0.212132	3.1	3.4	NA	3.25	0.212132		1	2.6	2.6	0.7	2.16667	3.05	2.6	2.825	0.318198		0	0.6245	0.31225	0.360555	1.88237	1.12146
gi|328723045	XP_003247743.1	Contig_161954_9	putative ATP-dependent RNA helicase me31b-like isoform 2	2	ELLMGIFEK,GWEKPSPIQEASIPQALSGR,VMVTTGGTVLKDDIMR	2	12	1	1	1	1	0	1.7	1.8	1.8	1.76667	0.057735	1.2	1.2	1.2	1.2	0	2	2.1	2	2.03333	0.057735		1	1.76667	1.76	1.2	2.03333	1.69	1.76	1.725	0.0494975		0	0	0	0.057735	0.057735	0.057735
gi|328706401	XP_001950362.2	Contig_82713_2	putative ATP-dependent RNA helicase Pl10-like	1	GGGQGGPPQQNTNR	1	9	1	1	1	1	0	1.8	1.6	1.9	1.76667	0.152753	1.2	1	1.2	1.13333	0.11547	2.1	1.7	1.9	1.9	0.2		1	1.76667	1.76	1.13333	1.9	1.68	1.76	1.72	0.0565685		0	0.11547	0.057735	0.152753	0.2	0.176376
gi|91087467	XP_966334.1	Contig_14287_6	AGAP005134-PA isoform 1	1	VGIKAPGIIPR, VVDALGNVIDGK	2	14	1	1	1	1	0	0.6	0.6	0.6	0.6	0	1.1	1.2	1.2	1.16667	0.057735	0.7	0.7	0.7	0.7	1.35974e-16		1	0.6	1.66	1.16667	0.7	1.65	1.66	1.655	0.00707107		0	0.057735	0.0288675	0	1.35974e-16	6.7987e-17
gi|91085847	XP_974980.1	Contig_376986_7	LIM and SH3 domain protein F42H10.3	1	ATTVAETPELAR	1	9	1	1	1	1	0	1.7	1.8	1.6	1.7	0.1	0.9	0.9	1	0.933333	0.057735	1.6	1.7	1.5	1.6	0.1		1	1.7	1.7	0.933333	1.6	1.72	1.7	1.71	0.0141421		0	0.057735	0.0288675	0.1	0.1	0.1
gi|328720215	XP_003246978.1	Contig_282087_1	membrane-bound alkaline phosphatase-like isoform 2	6	AFQTPDDVNLTEMVK, DLSTQFVER, FTPKEVEGGSR, LDGRDLIQEWK, SYAYLTTKDELNNFDATSADYVLGLFSR,AFQTPDDVNLTEMVK	10	59	1	NA	1	1	0	5.5	NA	6.1	5.8	0.424264	0.7	NA	NA	0.7	#DIV/0!	4.6	NA	NA	4.6			1	5.8	5.8	0.7	2.3	6.57	5.8	6.185	0.544472		0	0	0	0.424264		0.424264
gi|91086129	XP_968616.1	Contig_305595_6	similar to UDP-glucose 4-epimerase	2	AVGESVEKPLAYYR,EVVVVDNLVNAAQGVVKPASLER	3	22	1	1	1	1	0	1.8	2.1	1.7	1.86667	0.208167	0.8	0.8	0.9	0.833333	0.057735	1.9	2	1.7	1.86667	0.152753		1	1.86667	1.86	0.833333	1.86667	2.24	1.86	2.05	0.268701		0	0.057735	0.0288675	0.208167	0.152753	0.18046
gi|228904075	ZP_04068170.1	Contig_162348_2 (+1)	S-layer y domain protein	1	TTSGDTAAAGAR	1	8	1	1	1	1	0	3.4	3.3	3.6	3.43333	0.152753	0.8	0.7	0.8	0.766667	0.057735	3.1	3.1	3.2	3.13333	0.057735		1	3.43333	3.43	0.766667	3.13333	4.08	3.43	3.755	0.459619		0	0.057735	0.0288675	0.152753	0.057735	0.105244
gi|189240796	XP_968468.2	Contig_353361_3	Transport and Golgi organization 1 CG11098-PA	1	MIVETVGK	1	3	1	1	1	1	0	0.5	0.5	0.5	0.5	0	1.1	1.2	1.2	1.16667	0.057735	0.5	0.6	0.6	0.566667	0.057735		1	0.5	2	1.16667	0.566667	2.04	2	2.02	0.0282843		0	0.057735	0.0288675	0	0.057735	0.0288675
gi|242005067	XP_002423396.1	Contig_218366_2 (+1)	coatomer subunit beta, putative	1	NIPTDVSETEVIHLGIPFGK,VTNVLVLK	1	22	1	1	1	1	0	0.5	0.5	0.5	0.5	0	0.8	0.7	0.8	0.766667	0.057735	0.6	0.6	0.6	0.6	0		1	0.566667	2.2	1.1	0.6	1.83	2.2	2.015	0.26163		0	0	0	0.057735	0	0.0288675
gi|397523812	XP_003831912.1	Contig_258674_1 (+3)	cysteine desulfurase, mitochondrial isoform 2	1	AIGADEDLAHSSIR	1	14	NA	1	1	1	0	NA	0.5	0.6	0.55	0.0707107	NA	1	1	1	0	NA	0.6	0.7	0.65	0.0707107		1	0.55	1.81	1	0.65	1.53	1.81	1.67	0.19799		0	0	0	0.0707107	0.0707107	0.0707107
gi|157120914	XP_001659792.1	Contig_330593_1	synaptotagmin, putative	2	AVEPDPLVR,EADLSVTEQPHTLYNSGPQSK	2	16	1	1	1	1	0	NA	0.6	0.6	0.6	0	NA	1.1	1	1.05	0.0707107	NA	0.6	0.5	0.55	0.0707107		1	0.4	1.66	0.7	0.366667	1.9	1.66	1.78	0.169706		0	0.608276	0.304138	0.34641	0.321455	0.333933
gi|306846506	ADN06079.1	Contig_385598_3 (+1)	calreticulin	3	EAEEEEERER,QIDNPNYK,QIDNPNYKGK	3	14	1	1	1	1	0	0.4	0.4	0.5	0.433333	0.057735	1	1	1	1	0	0.5	0.5	0.5	0.5	0		1	0.433333	2.3	1	0.5	2	2.3	2.15	0.212132		0	0	0	0.057735	0	0.0288675
gi|443293729	ZP_21032823.1	Contig_236557_3	Arginase/agmatinase/formiminoglutamase (modular protein)	1	GGPGGYDR	2	12	1	1	1	1	0	0.6	0.7	0.6	0.633333	0.057735	1.1	1.1	1	1.06667	0.057735	0.6	0.7	0.7	0.666667	0.057735		1	0.633333	1.68	1.06667	0.666667	1.6	1.68	1.64	0.0565685		0	0.057735	0.0288675	0.057735	0.057735	0.057735
gi|374675326	AEZ56896.1	Contig_359519_3	ATPase H+ transporting lysosomal V1 subunit C, partial	2	NISDIISK,QVSQIESDLK	2	25	1	1	1	1	0	0.4	0.6	NA	0.5	0.141421	1.1	1	1.1	1.06667	0.057735	0.4	0.6	NA	0.5	0.141421		1	0.333333	2	1.06667	0.5	2.12	2	2.06	0.0848528		0	0.057735	0.0288675	0.305505	0.141	0.223253
				mean 1.73		mean 2	mean 18.5
