# Supplementary material for: Transcriptome and proteome dynamics in larvae of the barnacle Balanus Amphitrite from the Red Sea
Source: BMC Genomics. 2015 Dec 15;16:1063. doi: 10.1186/s12864-015-2262-1 (PMC4678614; doi:10.1186/s12864-015-2262-1)
Supplement: Additional file 9: Table S12. — Abundance of transcripts categorized to stress response, development, and signaling mechanisms, compared in parallel with protein regulation. (XLSX 9 kb) [file 12864_2015_2262_MOESM9_ESM.xlsx]

## Sheet: Sheet1
Additional file 9:Table S12: Abundance of transcripts belonged to category stress response, development, and signalling mechanisms compared in parallel with protein regulation.
GO Term ID	GO Term Description	Number of Unique Contigs
	Stress
GO:0009651	salt stress	1899
GO:0006970	osmotic stress	692
GO:0009408	temperature	2934
GO:0006979	oxidative stress	3088
GO:0033554		980
GO:0009411	Ultraviolet radiation	499
	Cytoskeleton
GO:0007010	cytoskeleton organization	2953
GO:0030036	actin cytoskeleton organization	2829
GO:0000226	microtubule cytoskeleton organization	2037
GO:0032956	regulation of actin cytoskeleton organization	1016
GO:0031532	actin cytoskeleton reorganization	929
GO:0051493	regulation of cytoskeleton organization	359
GO:0030705	cytoskeleton-dependent intracellular transport	301
GO:0030950	establishment or maintenance of actin cytoskeleton polarity	286
GO:0090176	microtubule cytoskeleton organization involved in establishment of planar polarity	242
GO:0045104	intermediate filament cytoskeleton organization	187
GO:0070507	regulation of microtubule cytoskeleton organization	178
GO:2000251	positive regulation of actin cytoskeleton reorganization	170
GO:0051495	positive regulation of cytoskeleton organization	128
	Total	11615
GO:0003779	actin binding	3916
	muscle development
GO:0007526	larval somatic muscle development	75
GO:0007523	larval visceral muscle development	248
	Total	343
	cuticle development
GO:0008363	larval chitin-based cuticle development	83
GO:0040003	chitin-based cuticle development	652
	Total	734
GO:0040011	locomotion	8743
GO:0006915	apoptotic process	8561
	Total	10150
GO:0007165	signal transduction	10150
GO:0008152	metabolic process	9767
